# Supplementary material for: Comparative yield of molecular diagnostic algorithms for autism spectrum disorder diagnosis in India: evidence supporting whole exome sequencing as first tier test
Source: BMC Neurol. 2023 Aug 5;23:292. doi: 10.1186/s12883-023-03341-0 (PMC10403833; doi:10.1186/s12883-023-03341-0)
Supplement: Supplementary file 1 — Supplementary Material 1 [file 12883_2023_3341_MOESM1_ESM.xlsx]

## Sheet: Primer pairs
	Supplementary Table 1: Primer sequences for Sanger sequencing and/or Q-PCR validation.
Case ID	Gene (Transcript)	Variant	Left primer	Right primer
ASD-001	KCNQ2 (ENST00000359125.2)	c.868G>T (p.Gly290Cys)	GAGCCTACAAGACCTCGTC	CCCTTCGTGTGACTAGAGC
ASD-002	ZMIZ1 (ENST00000334512.5)	c.254G>A (p.Arg85Gln)	CACCTCACCCACTTCACCT	AATGGAGGCACCAGAAGG
	RASGRF (ENST00000419573.7)	c.481C>T (p.Arg161Trp)	CTGCCATGTCCATCTGTCCA	AGCCCAGGGTTTGAGATGTT
		c.3632G>A (p.Gly1211Asp)	GCGGGATGTTCTGTTCTTGG	GAGTCATCTGGGCTTCAACG
ASD-003	TMLHE (ENST00000334398.3)	c.826T>A (p.Tyr276Asn)	TGATATGTTCTCTCTTCCACTGAAC	CAGCTCTTTATTCCATGGGTAGAT
	FOXP2 (ENST00000408937.3)	c.1549G>A (p.Ala517Thr)	TAGTCGGTGGCTTCCTCACT	CTGCCTGTCAGATGACTCCA
ASD-004	DHX30 (ENST00000445061.1)	c.1270C>G (p.Arg424Gly)	GAGTGGCTGGTTGTGTGTG	ATAGCGCTCCAGCAACAG
	ANK3 (ENST00000280772.2)	c.8550G>T (p.Lys2850Asn)	AGATGAGCATGCCCAAAG	TTCTGAGAGAGAGCCGTTTG
ASD-005	TBR1 (ENST00000389554.3)	c.284A>G (p.His95Arg)	GACAATTTTCCTGACTCCAA	GACAGGAGGCTGTTGTAGG
ASD-007	SLC9A7 (ENST00000328306.4)	c.1520G>A (p.Arg507His)	TTCTTCTTTGGTCCCCGCA	TCTCAGGAACGGTGACAACT
	DLGAP1 (ENST00000315677.3)	c.1082C>T (p.Thr361Met)	GCGGAGTGGCAGTTATATCA	AGGAGACACACCATCTGAGC
ASD-009	KDM6B (ENST00000254846.5)	c.5002C>T (p.Pro1668Ser)	CCTGGTACACTGCGAGGG	AATGGGGTGGAAGGGCTG
ASD-010	SCN2A (ENST00000375437.2)	c.1552G>T (p.Glu518Ter)	GTGCTGGTGGGATAGGAGTT	TGTCAGCCTACTTCCTTCCA
ASD-011	ALDH4A1 (ENST00000375341.3)	c.363_370dup (p.Arg124LeufsTer9)	AAAGGGCTTAGGACCCAGAA	CAACCTCTCCCTCTCCCTTT
		c.658G>C(p.Ala220Pro)	CTCCACCTTCTGTGCCTCTC	GACTTCTTCCGGTTCAATGC
	HNRNPU (ENST00000283179.9)	c.2234G>C (p.Gly745Ala)	TCATGCTTCCAGGGATCTTGA	TGGGAATCGTGGCGGATATA
ASD-012	GRM5 (ENST00000305447.4)	c.2702A>G (p.Asn901Ser)	CTGTTTGCTCCTGTCCTTGT	AGCCACATGTTCCTCTAGCT
	GRIN3A (ENST00000361820.3)	c.2928_2931del (p.Ser976ArgfsTer7)	GCTGTGCATTGGATTTGGTC	ACCCCACCCTCGTTATTGTG
ASD-013	SLC6A4 (ENST00000261707.3)	c.1745dup (p.Thr583AsnfsTer23)	CTTTAGCATTTGGTGTTTGTGGT	ACACACTAACTAGCACGTACCT
ASD-014	PPP2R5B (ENST00000164133.2)	c.1000A>G (p.Met334Val)	CTTTGATGCCCGCCAGAG	GAAACACAGCGAGCCACC
ASD-015	TCF20 (ENST00000359486.3)	c.704A>G (p.Tyr235Cys)	GGGTCCCTTGTGGAATCTTT	ATCCCATCTACAGCCAATGC
ASD-016	MECP2 (ENST00000453960.2)	c.23_27del (p.Ala8GlufsTer32)	AGGGGGAGGGTAGAGAGGAG	CCATCACAGCCAATGACG
ASD-017	TBL1XR1 (ENST00000457928.2)	c.679G>A (p.Asp227Asn)	TGTTGCCTTGTTCTGATACGT	AAACCCTGCCGTGAGTATGA
ASD-018	CPEB4 (ENST00000265085.5)	c.2165G>A (p.Arg722Gln)	GTGCTAATGTTACCTGTCTGCA	ATGCCAGCGTGAAGAGGT
ASD-019	DEAF1 (ENST00000382409.3)	c.336T>A (p.Asn112Lys)	CTTTGTTTGAAGCACCTGAGC	CAGAGCAGACGTTCACACAG
ASD-020	MECP2 (ENST00000453960.2)	c.842dup (p.Arg282ProfsTer61)	TTGATGGGGAGTACGGTCTC	TGCCTTTTCAAACTTCGCCA
ASD-021*	NBEAP1 (ENST00000556948.1)	chr15:g.(?_20279345)_(21145729_?)del	AACTAGACCTGTCTTGGAGCAA	AAAACTCATACCTTTGCAGGTG
ASD-022	UBE3A (ENST00000232165.3)	c.319G>A (p.Glu107Leu)	GAAGCCTGCACGAATGAGTT	CCCACATGGTTTTCAGGCAA
	CLCN2 (ENST00000265593.4)	c.1550C>T (p.Thr517Met)	TGGTTGTGGAGGGTCTTCTG	GGGCAGTTTCTTGATTCGGA
ASD-023	BCL11A (ENST00000335712.6)	c.1307T>C (p.Val436Ala)	CAAGTCCAAGTCATGCGAGT	TTCTCGCTCTTGAACTTGGC
ASD-024	HCN2 (ENST00000251287.2)	c.1226C>G (p.Ser409Trp)	CTCTGAACATGGGGAGCTCA	GTCAGCCAGATGTCCGTCA
ASD-025	KCNA2 (ENST00000316361.4)	c.511A>G (p.Met171Val)	GGGAGAAGAAGCGATGGAG	GTACCCGATGGTGCTGTTG
ASD-026	OTC (ENST00000039007.4)	c.368G>A (p.Ser123Asn)	TAGGCTTTGCACTTCTGGGA	TTCAGAATATCAGGGAAAGAGGG
ASD-027	MBD5 (ENST00000407073.1)	c.1327G>A (p.Val443Met)	GCCTCCTGCTGTTGTTCCT	GGTCCTACAGGTGGCATCA
	CNTNAP4 (ENST00000478060.1)	c.3658_3661del (p.Leu1220IlefsTer?)	GCAATGAAGTCAGCACAGTTTC	GCCCACTGCCTGTACATTCA
ASD-029	CLTC (ENST00000269122.3)	c.4487C>G (p.Ala1496Gly)	ACCATCTAAGGGGCTCATTGA	TTCCAGCGATTGTTGCCTTT
ASD-030	CC2D1B (ENST00000371586.2)	c.357_358del (p.Glu120AlafsTer5)	TGCTGAGAGAGAGGGTCCTT	AGGAGCATCAGAGGCACAG
		c.518G>A (Arg173Gln)	GGCTCTTCTTTCTCCTGGAGTC	AAAGTCTGGTGGGGTGACCT
ASD-031	TLK2 (ENST00000326270.9)	c.554C>T (p.Ser185Phe)	ACCGCTGTGTGTTCATGGAT	TGAGGTGGTCAGAGAAATACAGA
ASD-033	CDH2 (ENST00000269141.3)	c.772A>G (p.Ile258Val)	TCAGCTGTGAGTTTATTCTTGCT	GAACTGTCCCATTCCAAACCT
ASD-034	NEUROG1 (ENST00000314744.4)	c.228_231dup (p.Thr78ProfsTer122)	GACGAGGAAGACTGTGCCA	GCCCAGATGTAGTTGTAGGC
ASD-035	DEPDC5 (ENST00000382112.3)	c.1460G>A (p.Arg487Gln)	TTGGGCTGGTGATGGGTTT	CTGCTGACTTCATACTGGTGC
	SLC1A2 (ENST00000278379.3)	c.1643A>G (p.Asp548Gly)	TGTTGTGGGTGACTCTTTTGG	CATGCAGGGCTTTACGGTTT
ASD-036	AP2A2 (ENST00000448903.2)	c.2656G>A (p.Ala886Thr)	AGGGTCCTCATTCTCCTGTT	GTTCCACCATTTCCTGAGGG
		c.2284G>A (p.Asp762Asn)	GGGTAAGTGTGAAATGGTGTGT	AAAAGCCTCCTCTAAGCCCC
	KMT2C (ENST00000262189.6)	c.9291G>A (p.Met3097Ile)	CCCAGGATAAGGTTGCCATC	CCAGTAGAAACAAGCAGCCA
ASD-037	CACNA1A (ENST00000360228.5)	c.6901C>G (p.Pro2301Ala)	GTGTAGGGCAGTAGTTCCGTA	AGCCCCGGTAGTAGCCAT
ASD-040	HIVEP2 (ENST00000367603.2)	c.3988C>G (p.Pro1330Ala)	ACGAAAGAGCAGACCTACCC	GCACCTGGGCAATGTTGAAT
ASD-041	UNC13A (ENST00000519716.2)	c.70G>A (p.Val24Met)	GGGATCACAGCAGATGGTCT	CTATGCCAGGGAGTGAGGTC
ASD-042	SHANK1 (ENST00000293441.1)	c.1105C>G (p.Arg369Gly)	CAGAACCTGCATCCACTCATG	TGCTTTCCTCATTGTCCCCT
ASD-043	KMT5B (ENST00000304363.4)	c.1395T>G (p.Asn465Lys)	AGCTTCTTCCAACTCTACCTCA	ACTGACCGCCGAGTTATGTA
ASD-044	TOP2B (ENST00000435706.2)	c.3925G>C (p.Val1309Leu)	AGAAGGAGCCTGGTGAGAAA	ACAATACCTGCTGCTCTCCT
ASD-045	LRFN1 (ENST00000248668.4)	c.176T>C (p.Val59Ala)	CCTCCTGCCTTCCCACTG	CGGTTGCTGTCCAGGTGC
ASD-046	CNTNAP2 (ENST00000361727.3)	c.1634C>T (p.Ala545Val)	ACAGTAGTTGGATGTGATGGC	TTGGACAACGTGAGGTAGGA
	NOS1 (ENST00000317775.6)	c.3411G>T (p.Leu1137Phe)	CAAGTGATCCTCTCTCCCCG	GAGTGCGGTAGGAAACGATG
ASD-047	TCF4 (ENST00000398339.1)	c.2182C>T (p.Arg728Ter)	CGTGACATCAACGAGGCTTT	GACACAGTCTGCAATGGAAAC
ASD-048	SCN2A (ENST00000375437.2)	c.5726C>T (p.Ala1909Val)	ACCCAACAAAGTCCAGCTCA	ATCATACGAGGGTGGAGACG
ASD-049	SCN2A (ENST00000375437.2)	c.5311T>A (p.Tyr1771Asn)	AAGAGGGAAGTTGGGATCGA	GGTTTGATGCCATGAATCGC
	HIVEP2 (ENST00000367603.2)	c.1816G>A (p.Val606Met)	AAACTTCCAAGGCAGCAACC	GGTGTTTCAGAGTCCTCCCA
ASD-050*	GON4L (ENST00000437809.1)	chr1:(?_155611966)_(156081998_?)dup	ATCATTTTCTTTCCATCCCCAGC	CCTGGTGGTAGTGGCCTC
ASD-051	CDK8 (ENST00000381527.3)	c.1178G>A (p.Ser393Asn)	TGTTTCGTGAATGCCTCCAT	GTCAGTACTTTTCCATGCCAGT
	DLG4 (ENST00000399510.2)	c.515C>T (p.Thr172Ile)	GGTTAGGTTGCTTGGTCCCT	GGCACAGGACAGTTGGGAT
ASD-053	CAMK2A (ENST00000348628.6)	c.884C>A (p.Ala295Asp)	TTCCAGCCTGCCTTCCAC	TCACTCCCCAAGCCCAAC
ASD-054	KDM6A (ENST00000377967.4)	c.3730C>T (p.Leu1244Phe)	GGTGGCCCAATCTTGAAGA	CTTTCTGGCTCTAAACTCCACA
ASD-055	HERC2 (ENST00000261609.7)	c.3203G>A (p.Gly1068Glu)	TGTCATGATTTACCCCATCCCA	TGGACACGTCGAAAAGCCTA
		c.6514C>T (p.Arg2172Cys)	GCTTCTCCCCTGGTTTCCT	CTCCAATCACAGCCAGGACT
ASD-057	MECP2 (ENST00000453960.2)	c.491C>G (p.Pro164Arg)	CGTTTGTCAGAGCGTTGTCA	CCTCTCCCAGTTACCGTGAA
ASD-058	MED13 (ENST00000397786.2)	c.4802C>A (p.Ser1601Ter)	TGCCCCTACAAGTCAGTCT	GCGCAAAAGAGTGAGACTGT
ASD-059	GRIA1 (ENST00000285900.5)	c.742G>A (p.Ala248Thr)	AGTTGATTTATCCAGGCAGCAT	TGTAAAGACTAATGCAGCTCAGA
ASD-060	HCN1 (ENST00000303230.4)	c.1460T>C (p.Met487Thr)	CCTGACTGTAATATGATGCGCA	GCCATCTGTCAGCTTCATTTCT
ASD-062	KALRN (ENST00000240874.3)	c.566C>G (p.Ser189Cys)	ATCCTTGTCTGTGTCTGCCC	ATCCCGGCTCAGGTTTGG
ASD-064	MECP2 (ENST00000453960.2)	c.433C>T (p.Arg145Cys)	CGTTTGTCAGAGCGTTGTCA	CCTCTCCCAGTTACCGTGAA
ASD-065	ARID1B (ENST00000346085.5)	c.2004C>A (p.Asn668Lys)	CCTTGATCTCCCGAAGTGCT	TGATGTCTACACTCTGCAACAG
ASD-066	GRIN2D (ENST00000236269.3)	c.1897A>G (p.Ile633Val)	TTGAGAAGGGATTTGGGGTC	TCCTGGATCATGAAGGCGG
	KMT2C (ENST00000262189.6)	c.13273G>A (p.Asp4425Asn)	TGATCCTGTGCCCAAAGACT	GTGCATCGAAATCTGTGGCA
ASD-067	MECP2 (ENST00000453960.2)	c.538C>T (p.Arg180Ter)	TCGAAAAGGTAGGCGACACA	CCCCTGGCGAAGTTTGAAAA
ASD-068	NTN3 (ENST00000293973.1)	c.1075C>T (p.Arg359Ter)	GGACCTTGGACACAACCAG	CTGAGGACAGAGGTGGGAAG
		c.730T>G (p.Tyr244Asp)	CCTTCTGGCCTTCAGCAT	ATGGCCTGTCGCAGTAGAAG
ASD-069	NLGN2 (ENST00000302926.2)	c.2393C>T (p.Pro798Leu)	CGGACGATGTGCCTCTCTT	TCCACAGGAGAAAAGCCAGT
ASD-071	UNC79 (ENST00000256339.4)	c.4955T>C (p.Phe1652Ser)	CCTCCTTCAGAAGTCGTTTGC	CCGGTACCCTATCAAACAAGA
ASD-072	NLGN3 (ENST00000358741.3)	c.2222T>G (p.Leu741Arg)	CAGCCATCTCACCTGCCT	CAGGGTGTAGTCGGGCAAT
ASD-074	RORB (ENST00000376896.3)	c.202C>T (p.Gln68Ter)	TCTGTTTCCCTCCCCTTCTC	AGACTCCAGCAAAGCATCCA
ASD-076
ASD-077	MED12 (ENST00000333646.6)	c.823C>G (p.Leu275Val)	AGAATCTGCCTGCCACCTT	ACCATCAGAGCCCCTAGTTC
ASD-078	KCNT1 (ENST00000371757.2)	c.759+3A>G (p.?)	GCCTCATCCACTGACCTCC	GCTTCCCGGTCCTCTACAG
	HSD17B10 (ENST00000168216.6)	c.660A>C (p.Gln220His)	CAGGTCCTATAGCATGTCTCCA	GCAGAGGAGCGTGTGTTTT
ASD-080	NF1 (ENST00000358273.4)	c.2041C>T (p.Arg681Ter)	CACAGTTTATTGCATTGTTAG	GCCATGTGCTTTGAGGCAG
ASD-081	KCNQ5 (ENST00000342056.2)	c.860T>C (p.Val287Ala)	AGAGCCATCATAAACATCCAAGA	GGCAACAATCTAGCACTCAAG
	SETD2 (ENST00000409792.3)	c.1552T>C (p.Ser518Phe)	GCGTACCTCATCTCATTCCTCT	ACGGGAAGCACTACTGTCAT
ASD-082	AUTS2 (ENST00000342771.4)	c.1531G>A (p.Gly511Arg)	CGTCATCGTCTCCCTCTTCTT	CTCACATTTCTGCCTGGGGT
ASD-083	SRGAP2 (ENST00000295713.5)	c.1135G>A (p.Gly379Arg)	ATGTTGTGTTTCCCTTTGGC	CTTTCAATGTCTAGGTGTGGCT
ASD-084	LMAN2L (ENST00000377079.4)	c.773G>A (p.Arg258His)	CGTTCCTATGTGCTCTTCCTTAG	ATGAAGTGTGGGTATTGAGAAGA
	NRXN2 (ENST00000265459.6)	c.1799G>T (p.Gly600Val)	CTCGTCCTCCTGAGCCTG	CACAGGGATAGGGAGCAGG
	NBEA (ENST00000400445.3)	c.1832A>G (p.Lys611Arg)	TGGTTTATCTCATGGAGCACC	ACTGCCTAACACAATTGCCA
ASD-085	ALDH7A1 (ENST00000409134.3)	c.1232C>T (p.Pro411Leu)	ATTGCATCCTCTGACCCCAA	ACATCAGGCTAGCGAACAGA
ASD-086	PTPN4 (ENST00000263708.2)	c.2619A>T (p.Glu873Asp)	TGCACAAAAGCCACAAGTAGTT	ACAGTACTCACAGGTGTTTGG
ASD-087	ATRX (ENST00000373344.5)	c.1085C>T (p.Thr362Ile)	GTCACCCAGAGCCTTTGTTG	GCATCCATCGCTCGAAACTC
	ERC2 (ENST00000288221.6)	c.2659G>A (p.Val887Ile)	CACTACTTGCAGCCATCAGT	GGTCCATTGCACTCCTACCT
	CHD1 (ENST00000284049.3)	c.4757G>A (p.Arg1586His)	TGATAGCAGCAGGGACAGTT	AGATTGAATTGGCTGACAGGTC
ASD-089	HCFC1 (ENST00000310441.7)	c.3980C>T (p.Thr1327Met)	ACCCAAGTCTGCTCCAACC	CTGTGGGAAGAAGTGGCGT
ASD-090	GPM6A (ENST00000280187.7)	c.263T>C (p.Ile88Thr)	GCACAGCAGCAATGAAAAGT	TGGGAGATGAATGCAAACACC
ASD-092	NCOR1 (ENST00000268712.3)	c.5940C>A (p.Ser1980Arg)	TGCTACAGGTGTGAAGAACTT	ACTTTCCGCTTGATTTGCCT
ASD-093	CHD2 (ENST00000394196.4)	c.1820G>A (p.Gly607Asp)	ACTTGAAAGCACTTGTGGGT	TTGAAATACACAGGAAGGAGCT
ASD-094	DLL1 (ENST00000366756.3)	c.1336G>A (p.Asp446Asn)	GTTCATGTCCCTGTGTTCCA	GCCCTCTAGCTTCTCAGTGA
ASD-095	ASH1L (ENST00000392403.3)	c.229G>A (p.Glu77Lys)	ATACGCTTGTGATGGACCCT	TAAGTGCTTTCCTTGGGTGC
ASD-097	SRCAP (ENST00000262518.4)	c.6710A>C (p.Gln2237Pro)	TTCCAAGAACCATCAGCCTT	ACATCTCTTTCCCCTGGACA
ASD-098	KMT2C (ENST00000262189.6)	c.3902C>T (p.Ser1301Phe)	TGTGTACTGTGGAAATGTAGGGA	ACGCACTCAAATCCTTTCATCA
ASD-099	SIPA1L1 (ENST00000555818.1)	c.2225A>G (p.His742Arg)	GGAAGCGGCACATTGGAAA	GAATGGGGCCTCTATGCGAT
ASD-100	AUTS2 (ENST00000342771.4)	c.383C>G (p.Ala128Gly)	CTTAAGCCTCAGGAACGTGTG	GATTTTGCCGCCACAGGAAA
ASD-101	MED12L (ENST00000474524.1)	c.5978G>T (p.Ser1993Ile)	TGGGAAAGCTAGGTGATAAGTTG	AAGAAGCATAAGAAACCCGAGA
ASD-103*	PNPLA7 (ENST00000406427.1)	chr9:g.(?_137426248)_(137629023_?)del	CTTCCTTCTTGTGTCCCAGG	GCTGGACATTGCCCTCCT
ASD104	DHX30 (ENST00000445061.1)	c.1022C>T (p.Thr341Ile)	TCCCTCCATCACCATGTCAG	CTGGAGAGATGGAGGCAGAC
ASD-105	MECP2 (ENST00000453960.2)	c.952C>T (p.Arg318Cys)	CCACATCCACCCAGGTCATG	GGGCTTCACCACTTCCTTGA
