# Supplementary material for: Comparative yield of molecular diagnostic algorithms for autism spectrum disorder diagnosis in India: evidence supporting whole exome sequencing as first tier test
Source: BMC Neurol. 2023 Aug 5;23:292. doi: 10.1186/s12883-023-03341-0 (PMC10403833; doi:10.1186/s12883-023-03341-0)
Supplement: Supplementary file 3 — Supplementary Material 3 [file 12883_2023_3341_MOESM3_ESM.xlsx]

## Sheet: Supplementary Table Genotype
Supplementary Table 3: Candidate genes and variants (SNVs) detected by whole exome sequencing across 99 ASD probands in the cohort.
Case ID	Genomic coordinate	Gene	Transcript	Exon/ Intron	Variant	Protein change	Variant Type	Known/ Novel variant	Depth (x)	Zygosity	Minor allele frequency gnomAD	Variant pathogenicity by in-silico prediction tools	Z score/ LOEUF score	Gene expression enriched in brain	Mouse phenotype likely associated with ASD	Interaction with known ASD gene	OMIM Disease ID	Mode of Inheritance	ACMG-AMP variant classification	Parental transmission	ACMG-AMP variant reclassification	Conclusion
ASD-001	chr20:g.62071010C>A	KCNQ2	ENST00000359125.2/ NM_172107.4	6	c.868G>T	p.Gly290Cys	Missense	Novel	91	Heterozygous	0	PSM	4.04/ 0.16	Expressed mainly in brain	Behavioural & neurological	Known ASD gene	#613720	AD	Pathogenic	De novo	Pathogenic	Likely disease causing
ASD-002	chr15:g.79265673C>T	RASGRF1	ENST00000419573.3/ NM_002891.6	26	c.3632G>A	p.Gly1211Asp	Missense	Novel	63	Heterozygous	0	SM	4.21/ 0.21	Expressed mainly in brain	Behavioural & neurological	Interacts with GRIN1, GRIN2A, GRIN2B, RAC1, NTRK1 & HRAS	-	UNK	VUS	Maternal	Likely benign	Unlikely disease causing
	chr15:g.79350726G>A			3	c.481C>T	p.Arg161Trp	Missense	Novel	136	Heterozygous	0.0008% (2 females)	PSM							VUS	Maternal	Likely benign
ASD-003	chr23:g.154736728A>T	TMLHE	ENST00000334398.3/ NM_018196.4	6	c.826T>A	p.Tyr276Asn	Missense	Novel	71	Hemizygous	0.001% (3 individuals)	PSM	0.64/ 1.17	Expressed in all tissues	None	Known ASD gene	#300872	XL	VUS	Maternal	VUS	Probably disease causing
	chr7:g.114299416G>A	FOXP2	ENST00000408937.3/ NM_148898.4	13	c.1549G>A	p.Ala517Thr	Missense	Novel	21	Heterozygous	0.0004% (1 male)	PSM	1.9/ 0.24	Expressed in all tissues	Behavioural & neurological	Known ASD gene	#602081	AD	Likely pathogenic	Not maternal	Likely pathogenic	Probably disease causing
	chr12:g.75445097A>C	KCNC2	ENST00000549446.1/ NM_139137.4	3	c.688T>G	p.Phe230Val	Missense	Novel	66	Heterozygous	0.002% (4 males)	M	2.98/ 0.53	Expressed mainly in brain	Neurological	Known ASD gene	#619913	AD	VUS	UNK	-	-
	chr14:g.94088891G>T	UNC79	ENST00000256339.4/ NM_020818.5	30	c.4781G>T	p.Gly1594Val	Missense	Novel	125	Heterozygous	0	M	4.16/ 0.15	Expressed mainly in brain	Behavioural	Known ASD gene	-	UNK	VUS	UNK	-	-
ASD-004	chr3:g.47887832C>G	DHX30	ENST00000445061.1/ NM_138615.3	11	1270C>G	p.Arg424Gly	Missense	Novel	177	Heterozygous	0	SM	5.3/ 0.12	Expressed in all tissues	None	Known ASD gene	#617804	AD	VUS	Paternal	Likely benign	Unlikely disease causing
	chr5:g.71499534T>C	MAP1B	ENST00000296755.7/ NM_005909.5	6	c.7157T>C	p.Val2386Ala	Missense	Novel	37	Heterozygous	0	PSM	2.51/ 0.13	Expressed in all tissues	Neurological	Interacts with DCC, RELN & DYNC1H1	#618918	AD	VUS	-	-	-
	chr2:g.124999915T>C	CNTNAP5	ENST00000431078.1/ NM_130773.4	3	c.326T>C	p.Met109Thr	Missense	Novel	135	Heterozygous	0	SM	0.39/ 0.29	Expressed mainly in brain	None	Known ASD gene	-	UNK	VUS	-	-	-
ASD-005	chr2:g.162273205A>G	TBR1	ENST00000389554.3/ NM_006593.4	1	c.284A>G	p.His95Arg	Missense	Novel	173	Heterozygous	0	PSM	3.64/ 0.19	Expressed mainly in brain	Behavioural & neurological	Known ASD gene	#606053	AD	VUS	Paternal	VUS	Probably disease causing
	chr12:g.336749T>C	SLC6A13	ENST00000343164.4/ NM_016615.5	8	c.917A>G	p.Tyr306Cys	Missense	Novel	40	Heterozygous	0	PSM	0.02/ 0.98	Expressed in all tissues	None	Interacts with SLC1A2	-	UNK	VUS	UNK	-	-
ASD-006	-	-	-	-	-	-	-	-	-	-	-	-	-	-	-	-	-	-	-	-	-	No candidate gene identified
ASD-007	chr18:g.3814149G>A	DLGAP1	ENST00000315677.3/ NM_004746.4	5	c.1082C>T	p.Thr361Met	Missense	Novel	142	Heterozygous	0	PSM	3.2/ 0.25	Expressed mainly in brain	Behavioural	Known ASD gene	-	UNK	VUS	Paternal	Likely benign	Unlikely disease causing
	chr23:g.46502767C>T	SLC9A7	ENST00000328306.4/ NM_032591.3	12	c.1517G>A	p.Arg506His	Missense	Novel	73	Hemizygous	0	SM	2.12/ 0.26	Expressed mainly in brain	None	Interacts with CDKL5	#301024	XLR	VUS	Maternal	VUS	Probably disease causing
	chr11:g.66190369A>G	NPAS4	ENST00000311034.2/ NM_178864.4	4	c.655A>G	p.Ser219Gly	Missense	Novel	132	Heterozygous	0	PSM	1.52/ 0.32	Expressed mainly in brain	Behavioural & neurological	Interacts with NXF1,ARNT2 & SLC9A9	-	UNK	VUS	UNK	-	-
ASD-008	chr9:g.140685376A>T	EHMT1	ENST00000460843.1/ NM_024757.5	16	c.2459A>T	p.Glu820Val	Missense	Novel	87	Heterozygous	0	PSM	1.16/ 0.07	Expressed in all tissues	Behavioural & neurological	Known ASD gene	#610253	AD	VUS	UNK	-	-
	chr3:g.127379339G>C	PODXL2	ENST00000342480.6/ NM_015720.4	3	c.468G>C	p.Trp156Cys	Missense	Novel	103	Heterozygous	0	PSM	0.91/ 0.14	Expressed mainly in brain	None	None	-	UNK	VUS	UNK	-	-
ASD-009	chr7:g.12254566G>C	TMEM106B	ENST00000396667.3/ NM_018374.4	3	c.130G>C	p.Asp44His	Missense	Novel	103	Heterozygous	0	PM	0.92/ 0.6	Expressed in all tissues	None	None	#617964	AD	VUS	UNK	-	-
	chr14:g.79432437G>A	NRXN3	ENST00000554719.1/ NM_004796.6	9	c.1346G>A	p.Arg449His	Missense	Novel	173	Heterozygous	0.004% (10 individuals)	PM	3.44/ 0.11	Expressed mainly in brain	Neurological	Known ASD gene	-	UNK	VUS	UNK	-	-
ASD-010	chr2:g.166172149G>T	SCN2A	ENST00000375437.2/ NM_001040142.2	11	c.1552G>T	p.Glu518Ter	Nonsense	Novel	87	Heterozygous	0	M	6.46/ 0.13	Expressed mainly in brain	Behavioural & neurological	Known ASD gene	#613721; # 607745	AD	Pathogenic	De novo	Pathogenic	Likely disease causing
ASD-011	chr23:g.73962887T>C	NEXMIF	ENST00000055682.6/ NM_001008537.3	3	c.1505A>G	p.Glu502Gly	Missense	Novel	93	Hemizygous	0	PSM	1.27/ 0.2	Expressed in all tissues	Behavioural & neurological	Known ASD gene	#300912	XLD	VUS	UNK	-	-
	chr12:g.116457772C>A	MED13L	ENST00000281928.3/ NM_015335.5	6	c.631G>T	p.Val211Leu	Missense	Novel	70	Heterozygous	0	M	3.69/ 0.06	Expressed in all tissues	None	Known ASD gene	#616789	AD	VUS	UNK	-	-
	chr1:g.19212049_19212050insGGTCTGCA	ALDH4A1	ENST00000375341.3/ NM_003748.4	5	c.363_370dup	p.Arg124LeufsTer9	Frameshift	Novel	94	Compound heterozygous	0	M	-0.05/ 0.71	Expressed in all tissues	None	Interacts with PRODH	#239510	AR	Pathogenic	Maternal	Pathogenic	Likely disease causing
	chr1:g.19209638C>G			7	c.658G>C	p.Ala220Pro	Missense	Novel	140		0.003% (7 - SAS)	M							VUS	Paternal	Likely pathogenic
ASD-012	chr11:g.88258501T>C	GRM5	ENST00000418177.2	9	c.2702A>G	p.Asn901Ser	Missense	Novel	143	Heterozygous	0	PSM	3.21/ 0.25	Expressed mainly in brain	Behavioural & neurological	Known ASD gene	-	UNK	VUS	Paternal	Likely benign	Unlikely disease causing
	chr9:g.104341477CCTGG>C	GRIN3A	ENST00000361820.3/ NM_133445.3	7	c.2928_2931del	p.Ser976Argfs*7	Frameshift	Novel	57	Heterozygous	0	M	0.74/ 0.39	Expressed mainly in brain	Neurological	Interacts with DLG4, GRIN2A, GRIN2B & GRIA1	-	UNK	Likely pathogenic	Paternal	Likely benign	Unlikely disease causing
	chr11:g.3688655GCGGCGCAGCAGCAGCGTGAAGGTGACGTCGGGGTAGGGCTCGGAGCAGCAGCCGTAGGTGAGCACGCGCCGCCGCGC>G	CHRNA10	ENST00000250699.2/ NM_020402.4	4	c.625_701del	p.Ala209ProfsTer103	Frameshift	Novel	88	Heterozygous	0	M	-0.14/ 1.43	Expressed in all tissues	None	None	-	UNK	VUS	UNK	-	-
ASD-013	chr17:g.28530262T>TC	SLC6A4	ENST00000261707.3/ NM_001045.6	14	c.1745dup	p.Thr583AsnfsTer23	Frameshift	Novel	135	Heterozygous	0	M	1.93/ 0.43	Expressed in all tissues	Behavioural & neurological	Known ASD gene	#164230	AD	Likely pathogenic	Maternal	Likely pathogenic	Probably disease causing
	chr1:g.1363138G>T	TMEM88B	ENST00000378821.3/ NM_001146685.2	2	c.463G>T	p.Glu155*	Nonsense	Novel	34	Heterozygous	0	M	-0.6/ 1.6	Expressed mainly in brain	None	None	-	UNK	Likely pathogenic	UNK	-	-
	chr1:g.231299152C>T	TRIM67	ENST00000366653.5	1	c.437C>T	p.Ala146Val	Missense	Novel	76	Homozygous	0.0008 (1 female)	M	1.74/ 0.33	Expressed mainly in brain	Behavioural & neurological	Interacts with NEO1, DCC & ARFGEH10	-	UNK	VUS	UNK	-	-
ASD-014	chr11:g.64699224A>G	PPP2R5B	ENST00000164133.2/ NM_006244.4	11	c.1000A>G	p.Met334Val	Missense	Novel	110	Heterozygous	0	SPM	2.46/ 0.3	Expressed in all tissues	None	Interacts with PPP2R1B & PPP2CA	-	UNK	VUS	Maternal	Likely benign	Unlikely disease causing
	chr5:g.140187818AT>A	PCDHA4	ENST00000530339.1/ NM_018907.4	1	c.1049del	p.Leu350Trpfs*22	Frameshift	Novel	103	Heterozygous	0	M	-0.77/ 1.57	Expressed in all tissues	None	Known ASD gene	-	UNK	VUS	UNK	-	-
ASD-015	chr22:g.42610608T>C	TCF20	ENST00000359486.3/ NM_005650.4	1	c.704A>G	p.Tyr235Cys	Missense	Novel	96	Heterozygous	0	SPM	0.99/ 0.1	Expressed in all tissues	None	Known ASD gene	#618430	AD	VUS	Maternal	Likely benign	Unlikely disease causing
	chr1:g.50884474G>A	DMRTA2	ENST00000404795.3/ NM_032110.3	3	c.1492C>T	p.Arg498Cys	Missense	Novel	75	Heterozygous	0	SPM	0.72/ 0.38	Expressed mainly in brain	Neurological	Interacts with PAX6	-	UNK	VUS	UNK	-	-
ASD-016	chr23:g.153363095TCGGCG>T	MECP2	ENST00000453960.2/ NM_001110792.2	1	c.23_27del	p.Ala8GlufsTer32	Frameshift	Novel	137	Heterozygous	0	M	-1.21/ 0.41	Expressed in all tissues	Behavioural & neurological	Known ASD gene	#300496	XLD	Pathogenic	De novo	Pathogenic	Likely disease causing
ASD-017	chr3:g.176767808G>A	TBL1XR1	ENST00000457928.2/ NM_024665.7	7	c.679G>A	p.Asp227Asn	Missense	Novel	72	Heterozygous	0	SPM	4.2/ 0.11	Expressed in all tissues	None	Known ASD gene	#616944; #602342	AD	Likely pathogenic	De novo	Likely pathogenic	Likely disease causing
ASD-018	chr5:g.173383115G>A	CPEB4	ENST00000265085.5/ NM_030627.4	10	c.2165G>A	p.Arg722Gln	Missense	Novel	193	Heterozygous	0	SPM	3.31/ 0.3	Expressed in all tissues	Neurological	Known ASD gene	-	UNK	VUS	Maternal	Likely benign	Unlikely disease causing
	chr4:g.23815335G>A	PPARGC1A	ENST00000264867.2/ NM_013261.5	8	c.1771C>T	p.Pro591Ser	Missense	Novel	166	Heterozygous	0	SPM	1/ 0.27	Expressed in all tissues	Behavioural & neurological	None	-	UNK	VUS	UNK	-	-
	chr17:g.31618923G>A	ASIC2	ENST00000225823.2/ NM_183377.2	1	c.211C>T	p.His71Tyr	Missense	Novel	117	Heterozygous	0	SM	1.67/ 0.19	Expressed mainly in brain	None	Interacts with DLG4	-	UNK	VUS	UNK	-	-
ASD-019	chr5:g.138208825C>T	LRRTM2	ENST00000274711.6/ NM_015564.3	2	c.1425G>A	p.Met475Ile	Missense	Novel	132	Heterozygous	0	SPM	1.89/ 0.42	Expressed mainly in brain	None	Interacts with NRXN1, NRXN2, NRXN3, NLGN1, NLGN2, NLGN3 & DLG4	-	UNK	VUS	UNK	-	-
	chr11:g.691552A>T	DEAF1	ENST00000382409.3/ NM_021008.4	2	c.336T>A	p.Asn112Lys	Missense	Novel	95	Heterozygous	0.006% (16 individuals)	SPM	1.5/ 0.7	Expressed in all tissues	Behavioural	Known ASD gene	#615828	AD	VUS	Paternal	Likely benign	Unlikely disease causing
	chr11:g.120827592G>A	GRIK4	ENST00000527524.2/ NM_001282470.3	16	c.1804G>A	p.Gly602Arg	Missense	Novel	121	Heterozygous	0.0004% (1 male)	SPM	2.04/ 0.41	Expressed in all tissues	Neurological	Known ASD gene	-	UNK	VUS	UNK	-	-
ASD-020	chr23:g.153296472_153296473insC	MECP2	ENST00000453960.2/ NM_001110792.2	3	c.842dup	p.Arg282ProfsTer61	Frameshift	Novel	265	Heterozygous	0	M	-1.21/ 0.41	Expressed in all tissues	Behavioural & neurological	Known ASD gene	#300496	XLD	Pathogenic	De novo	Pathogenic	Likely disease causing
ASD-022	chr15:g.25620654C>T	UBE3A	ENST00000397954.2	3	c.328G>A	p.Glu110Lys	Missense	Novel	41	Heterozygous	0.0004% (1 female)	M	4.4/ 0.21	Expressed in all tissues	Behavioural & neurological	Known ASD gene	#105830	AD	VUS	Paternal	Likely benign	Unlikely disease causing
	chr3:g.184072060G>A	CLCN2	ENST00000265593.4/ NM_004366.6	15	c.1550C>T	p.Thr517Met	Missense	Novel	147	Heterozygous	0	SPM	0.65/ 0.77	Expressed in all tissues	Neurological	Interacts with GABRB3	#607628	AD	Likely pathogenic	Paternal	Likely pathogenic	Likely disease causing
ASD-023	chr2:g.60688740A>G	BCL11A	ENST00000335712.6/ NM_022893.4	4	c.1307T>C	p.Val436Ala	Missense	Novel	167	Heterozygous	0	M	3.84/ 0.32	Expressed in all tissues	Neurological	Known ASD gene	#617101	AD	VUS	Paternal	Likely benign	Unlikely disease causing
ASD-024	chr19:g.607971C>G	HCN2	ENST00000251287.2/ NM_001194.4	4	c.1226C>G	p.Ser409Trp	Missense	Novel	43	Heterozygous	0	SPM	3.41/ 0.45	Expressed mainly in brain	Behavioural & neurological	Interacts with HCN1 & KCNA2	#602477	AD	VUS	Paternal	Likely benign	Unlikely disease causing
	chr15:g.23889151G>C	MAGEL2	ENST00000532292.1/ NM_019066.5	1	c.1930C>G	p.Pro644Ala	Missense	Novel	42	Heterozygous	0	-	-0.56/ 0.31	Expressed mainly in brain	Behavioural	Known ASD gene	#615547	AD	VUS	UNK	-	-
ASD-025	chr8:g.3165891G>C	CSMD1	ENST00000537824.1/ NM_033225.5	24	c.3766C>G	p.Leu1256Val	Missense	Novel	64	Heterozygous	0.0007 (3 individuals)	S	-6.87/ 0.21	Expressed mainly in brain	Behavioural	Known ASD gene	-	UNK	Likely benign	UNK	-	-
	chr1:g.111146894T>C	KCNA2	ENST00000485317.1	3	c.511A>G	p.Met171Val	Missense	Novel	146	Heterozygous	0.0008% (2 males)	-	3.83/ 0.38	Expressed mainly in brain	Neurological	Known ASD gene	#616366	AD	VUS	Paternal	Likely benign	Unlikely disease causing
	chr17:g.65027046C>T	CACNG4	ENST00000262138.3/ NM_014405.3	4	c.910C>T	p.His304Tyr	Missense	Novel	109	Heterozygous	0	SPM	2.64/ 0.2	Expressed mainly in brain	None	Interacts with GRIA1, GRIA3, CACNA1D & CACNA2D1	-	UNK	VUS	-	-	-
ASD-026	chr23:g.38240664G>A	OTC	ENST00000039007.4/ NM_000531.6	4	c.368G>A	p.Ser123Asn	Missense	Novel	71	Hemizygous	0.001% (2 - SAS)	SM	1.33/ 0.41	Not expressed in brain	Behavioural & neurological	Interacts with ACY1	#311250	XL	VUS	Maternal	VUS	Probably disease causing
	chr2:g.166872171GTTC>G	SCN1A	ENST00000303395.4	17	c.3493_3495del	p.Glu1165del	In-frame	Novel	161	Heterozygous	0.0004% (1 female)	M	5.22/ 0.07	Expressed mainly in brain	Behavioural & neurological	Known ASD gene	#619317; #607208; #604403; #609634	AD	VUS	UNK	-	-
	chr1:g.31426735C>T	PUM1	ENST00000426105.2	15	c.2417G>A	p.Ser806Asn	Missense	Novel	121	Heterozygous	0	M	4.42/ 0.13	Expressed in all tissues	None	Interacts with AP1S2	#617931	AD	VUS	UNK	-	-
ASD-027	chr16:g.76592529GCTTA>G	CNTNAP4	ENST00000478060.1/ NM_138994.3	23	c.3658_3661del	p.Leu1220Ilefs*?	Frameshift	Novel	163	Heterozygous	0	M	-1.24/ 0.52	Expressed mainly in brain	None	Known ASD gene	-	UNK	Pathogenic	Maternal	Likely benign	Unlikely disease causing
	chr12:g.64456784G>C	SRGAP1	ENST00000355086.3/ NM_020762.2	7	c.889G>C	p.Glu297Gln	Missense	Novel	158	Heterozygous	0.0004% (1 male)	M	2.21/ 0.27	Expressed in all tissues	None	Interacts with RAC1	-	UNK	VUS	-	-	-
ASD-029	chr17:g.57762469C>G	CLTC	ENST00000269122.3/ NM_004859.3	29	c.4487C>G	p.Ala1496Gly	Missense	Novel	108	Heterozygous	0	SPM	7.76/ 0.1	Expressed in all tissues	None	None	#617854	AD	Likely pathogenic	Maternal	Likely benign	Unlikely disease causing
ASD-030	-	-	-	-	-	-	-	-	-	-	-	-	-	-	-	-	-	-	-	-	-	No candidate gene identified
ASD-031	-	-	-	-	-	-	-	-	-	-	-	-	-	-	-	-	-	-	-	-	-	No candidate gene identified
ASD-032	-	-	-	-	-	-	-	-	-	-	-	-	-	-	-	-	-	-	-	-	-	No candidate gene identified
ASD-033	chr3:g.183901316T>C	AP2M1	ENST00000292807.5/ NM_004068.3	12	c.1220T>C	p.Phe407Ser	Missense	Novel	148	Heterozygous	0	SPM	4.88/ 0.19	Expressed in all tissues	None	Known ASD gene	#618587	AD	VUS	UNK	-	-
	chr11:g.70331897C>T	SHANK2	ENST00000338508.4	32	c.4504G>A	p.Asp1502Asn	Missense	Novel	186	Heterozygous	0.0008% (2 females)	SPM	2.32/ 0.46	Expressed in all tissues	Behavioural & neurological	Known ASD gene	#613436	UNK	VUS	UNK	-	-
	chr18:g.25585888T>C	CDH2	ENST00000269141.3/ NM_001792.3	6	c.772A>G	p.Ile258Val	Missense	Novel	152	Heterozygous	0	SM	2.09/ 0.29	Expressed in all tissues	Neurological	Interacts with CTNNB1 & FGFR1	#619957	AR	VUS	Paternal	Likely benign	Unlikely disease causing
ASD-034	chr5:g.134871150_134871153dup	NEUROG1	ENST00000314744.4/ NM_006161.3	1	c.228_231dup	p.Thr78Profs*122	Frameshift	Novel	108	Homozygous	0	M	-0.8/ 1.88	Expressed in all tissues	None	Interacts with FEZF2, SOX5 & CACNA1G	-	UNK	Likely pathogenic	Maternal & Paternal	Likely pathogenic	Likely disease causing
	chr15:g.72873120A>G	ARIH1	ENST00000379887.4/ NM_005744.3	12	c.1264A>G	p.Met422Val	Missense	Novel	159	Heterozygous	0	M	4.59/ 0.17	Expressed in all tissues	Behavioural	None	-	UNK	VUS	UNK	-	-
	chr11:g.75298131A>T	MAP6	ENST00000304771.3/ NM_033063.1	4	c.2415T>A	p.His805Gln	Missense	Novel	149	Heterozygous	0	S	1.39/ 0.57	Expressed in all tissues	Behavioural & neurological	Interacts with ASTN2	-	UNK	VUS	UNK	-	-
ASD-035	chr22:g.32210992G>A	DEPDC5	ENST00000382112.3/ NM_001242896.1	20	c.1460G>A	p.Arg487Gln	Missense	Novel	80	Heterozygous	0.001% (3 individuals)	M	2.65/ 0.33	Expressed in all tissues	Neurological	Known ASD gene	#604364	AD	VUS	Maternal	Likely benign	Unlikely disease causing
	chr11:g.35287084T>C	SLC1A2	ENST00000278379.3/ NM_004171.3	10	c.1643A>G	p.Asp548Gly	Missense	Novel	140	Heterozygous	0	SPM	2.28/ 0.42	Expressed mainly in brain	Behavioural & neurological	Known ASD gene	#617105	AD	VUS	Paternal	Likely benign	Unlikely disease causing
	chr13:g.77638869C>T	MYCBP2	ENST00000544440.2	73	c.12439G>A	p.Gly4147Ser	Missense	Novel	187	Heterozygous	0	SM	6.05/ 0.31	Expressed in all tissues	Neurological	Interacts with USP9X & UNC13A	-	UNK	VUS	UNK	-	-
ASD-036	chr5:g.14487930A>C	TRIO	ENST00000344204.4/ NM_007118.2	48	c.7193A>C	p.Asp2398Ala	Missense	Novel	61	Heterozygous	0	-	5.32/ 0.14	Expressed in all tissues	Behavioural & neurological	Known ASD gene	#617061	AD	VUS	UNK	-	-
	chr7:g.151871299C>T	KMT2C	ENST00000262189.6/ NM_170606.3	39	c.9291G>A	p.Met3097Ile	Missense	Novel	60	Heterozygous	0	SPM	2.14/ 0.12	Expressed in all tissues	None	Known ASD gene	#617768	AD	VUS	Maternal	VUS	Probably disease causing
	chr11:g.1009731G>A	AP2A2	ENST00000448903.2/ NM_012305.3	21	c.2656G>A	p.Ala886Thr	Missense	Novel	110	Heterozygous	0	M	3.13/ 0.11	Expressed in all tissues	None	Interacts with ITSN1,& AP2S1	-	-	VUS	Maternal	Likely benign	Unlikely disease causing
	chr11:g.1006605G>A			17	c.2284G>A	p.Asp762Asn	Missense	Novel	99	Heterozygous	0.002% (5 individuals)	M							VUS	Maternal	Likely benign	Unlikely disease causing
ASD-037	chr19:g.13318747G>C	CACNA1A	ENST00000360228.5/ NM_001127222.2	47	c.6901C>G	p.Pro2301Ala	Missense	Novel	161	Heterozygous	0	SM	5.78/ 0.13	Expressed mainly in brain	Behavioural & neurological	Known ASD gene	#617106	AD	VUS	Maternal	VUS	Probably disease causing
	chr15:g.27777951C>T	GABRG3	ENST00000333743.6/ NM_033223.4	10	c.1328C>T	p.Ser443Leu	Missense	Novel	186	Heterozygous	0	P	2.52/ 0.39	Expressed mainly in brain	-	Known ASD gene	-	UNK	VUS	UNK	-	-
ASD-040	chr9:g.135781149G>A	TSC1	ENST00000298552.3 / NM_001162427.1	15	c.1816C>T	p.His606Tyr	Missense	Novel	88	Heterozygous	0.003% (1 male)	M	2.32/ 0.12	Expressed in all tissues	Behavioural & neurological	Known ASD gene	#191100	AD	VUS	UNK	-	-
	chr6:g.143091888G>C	HIVEP2	ENST00000367603.2/ NM_006734.3	5	c.3988C>G	p.Pro1330Ala	Missense	Novel	152	Heterozygous	0	SPM	1.83/ 0.08	Expressed in all tissues	Behavioural & neurological	Known ASD gene	#616977	AD	VUS	Maternal	Likely benign	Unlikely disease causing
ASD-041	chr19:g.17785548C>T	UNC13A	ENST00000519716.2/ NM_00180421.2	3	c.70G>A	p.Val24Met	Missense	Novel	146	Heterozygous	0	SPM	5.63/ 0.16	Expressed mainly in brain	Behavioural & neurological	Interacts with RIMS1, RIMS2, STX1A & STXBP1	-	UNK	VUS	Paternal	VUS	Probably disease causing
ASD-042	chr19:g.51207744G>C	SHANK1	ENST00000293441.1/ NM_016148.2	8	c.1105C>G	p.Arg369Gly	Missense	Novel	142	Heterozygous	0	SPM	3.64/ 0.18	Expressed mainly in brain	Behavioural & neurological	Known ASD gene	-	UNK	VUS	Paternal	Likely benign	Unlikely disease causing
ASD-043	-	-	-	-	-	-	-	-	-	-	-	-	-	-	-	-	-	-	-	-	-	No candidate gene identified
ASD-044	chr12:g.49439868G>C	KMT2D	ENST00000301067.7/ NM_003482.3	17	c.4673C>G	p.Pro1558Arg	Missense	Novel	127	Heterozygous	0	SPM	3.73/ 0.1	Expressed in all tissues	Behavioural & neurological	Interacts with KMT2C, KDM6A, NCOR1, EP300, RBBP5 & SETD1B	#147920	AD	VUS	UNK	-	-
	chr3:g.25650827C>G	TOP2B	ENST00000435706.2/ NM_001068.3	30	c.3925G>C	p.Val1309Leu	Missense	Novel	60	Heterozygous	0	M	3.86/ 0.25	Expressed in all tissues	Neurological	Known ASD gene	-	UNK	VUS	Paternal	VUS	Probably disease causing
ASD-045	chr19:g.39805801A>G	LRFN1	ENST00000248668.4/ NM_020862.2	1	c.176T>C	p.Val59Ala	Missense	Novel	70	Heterozygous	0	SPM	3.31/ 0.39	Expressed mainly in brain	-	Interacts with DLG4, GRIN2A, GRIN2B, GRIA1 & DLG1	-	UNK	Pathogenic	De novo	Likely pathogenic	Likely disease causing
ASD-046	chr7:g.147092836C>T	CNTNAP2	ENST00000361727.3/ NM_014141.6	10	c.1634C>T	p.Ala545Val	Missense	Known	168	Heterozygous	0.006% (14 individuals)	SM	-0.29/ 0.55	Expressed mainly in brain	Behavioural & neurological	Known ASD gene	#612100	UNK	VUS	De novo	Likely pathogenic	Likely disease causing
	chr12:g.117665441C>A	NOS1	ENST00000338101.4	23	c.3513G>T	p.Leu1171Phe	Missense	Novel	99	Heterozygous	0	PM	3.68/ 0.19	Expressed in all tissues	Behavioural & neurological	Interacts with DLG4 & GRIN2A	-	-	VUS	Father	Likely benign	Unlikely disease causing
ASD-047	chr18:g.52896081G>A	TCF4	ENST00000398339.1/ NM_001243226.3	19	c.2182C>T	p.Arg278Ter	Nonsense	Known	63	Heterozygous	0	PM	4.1/ 0.22	Expressed in all tissues	Behavioural & neurological	Known ASD gene	#610954	AD	Pathogenic	De novo	Pathogenic	Likely disease causing
ASD-048	chr2:g.166246042C>T	SCN2A	ENST00000375437.2/ NM_001040142.2	27	c.5726C>T	p.Ala1909Val	Missense	Novel	76	Heterozygous	0.001% (3 individuals)	SPM	6.46/ 0.13	Expressed mainly in brain	Behavioural & neurological	Known ASD gene	#613721; # 607745	AD	VUS	Maternal	VUS	Probably disease causing
ASD-049	chr6:g.143094060C>T	HIVEP2	ENST00000367603.2/ NM_006734.3	5	c.1816G>A	p.Val606Met	Missense	Novel	166	Heterozygous	0	-	1.83/ 0.08	Expressed in all tissues	Behavioural & neurological	Known ASD gene	#616977	AD	VUS	Paternal	Likely benign	Unlikely disease causing
	chr2:g.166245627T>A	SCN2A	ENST00000375437.2/ NM_001040142.2	27	c.5311T>A	p.Tyr1771Asn	Missense	Novel	103	Heterozygous	0	SPM	6.46/ 0.13	Expressed mainly in brain	Behavioural & neurological	Known ASD gene	#613721; # 607745	AD	Pathogenic	De novo	Likely pathogenic	Likely disease causing
	chr19:g.42794772G>A	CIC	ENST00000575354.2/ NM_015125.3	10	c.1852G>A	p.Ala618Thr	Missense	Novel	113	Heterozygous	0.0007% (1 male)	S	0.73/ 0.18	Expressed in all tissues	Behavioural & neurological	Known ASD gene	#617600	AD	VUS	UNK	-	-
ASD-051	chr17:g.7106862G>A	DLG4	ENST00000399510.2/ NM_001365.4	8	c.515C>T	p.Thr172Ile	Missense	Novel	122	Heterozygous	0	SPM	4.93/ 0.24	Expressed mainly in brain	Behavioural & neurological	Known ASD gene	#618793	AD	VUS	Maternal	VUS	Probably disease causing
	chr14:g.34145583C>T	NPAS3	ENST00000356141.4/ NM_001164749.2	6	c.725C>T	p.Pro242Leu	Missense	Novel	46	Heterozygous	0	SPM	3.14/ 0.21	Expressed mainly in brain	Behavioural & neurological	Interacts with POU3F3	-	-	VUS	UNK	-	-
	chr13:g.26975670G>A	CDK8	ENST00000381527.3/ NM_001260.1	12	c.1178G>A	p.Ser393Asn	Missense	Novel	179	Heterozygous	0	M	3.68/ 0.42	Expressed in all tissues	None	Known ASD gene	#618748	AD	VUS	UNK	-	-
ASD-052	-	-	-	-	-	-	-	-	-	-	-	-	-	-	-	-	-		-	-	-	No candidate gene identified
ASD-053	chr5:g.149629805G>T	CAMK2A	ENST00000348628.6/ NM_015981.4	11	c.884C>A	p.Ala295Asp	Missense	Novel	57	Heterozygous	0	SPM	4.68/ 0.25	Expressed mainly in brain	Behavioural & neurological	Known ASD gene	#617798	AD	Likely pathogenic	De novo	Likely pathogenic	Likely disease causing
ASD-054	chr10:g.28900829C>T	WAC	ENST00000354911.4/ NM_016628.4	10	c.1415C>T	p.Pro472Leu	Missense	Novel	67	Heterozygous	0	SM	1.51/ 0.08	Expressed in all tissues	None	Known ASD gene	#616708	AD	VUS	UNK	-	-
	chr23:g.44949169C>T	KDM6A	ENST00000377967.4/ NM_021140.4	25	c.3730C>T	p.Leu1244Phe	Missense	Novel	37	Hemizygous	0	SM	2.95/ 0.16	Expressed in all tissues	None	Known ASD gene	#300867	XL	Likely pathogenic	Maternal	VUS	Likely disease causing
ASD-055	chr15:g.28493730C>T	HERC2	ENST00000261609.7/ NM_004667.6	21	c.3203G>A	p.Gly1068Glu	Missense	Novel	111	Compound heterozygous	0	M	4.42/ 0.2	Expressed in all tissues	Behavioural & neurological	Known ASD gene	#615516	AR	VUS	Maternal	VUS	Probably disease causing
	chr15:g.28459263G>A			41	c.6514C>T	p.Arg2172Cys	Missense	Novel	188		0.008% (21 individuals)	-							VUS	Paternal	VUS
ASD-056	chr11:g.70666470C>T	SHANK2	ENST00000338508.4	18	c.1495G>A	p.Gly499Arg	Missense	Novel	174	Heterozygous	0.005 (5 individuals)	PM	2.32/ 0.46	Expressed in all tissues	Behavioural & neurological	Known ASD gene	#613436	UNK	VUS	UNK	-	-
	chr7:g.122114542C>T	CADPS2	ENST00000449022.2/ NM_017954.10	13	c.1891G>A	p.Asp631Asn	Missense	Novel	152	Heterozygous	0.0004% (1 male)	SPM	1.09/ 0.34	Expressed mainly in brain	Behavioural & neurological	Known ASD gene	-	-	VUS	UNK	-	-
ASD-057	chr23:g.153296824G>C	MECP2	ENST00000453960.2/ NM_001110792.2	3	c.491C>G	p.Pro164Arg	Missense	Known	170	Heterozygous	0	SPM	-1.21/ 0.41	Expressed in all tissues	Behavioural & neurological	Known ASD gene	#300496	XLD	Pathogenic	De novo	Pathogenic	Known disease causing
ASD-058	chr2:g.230675721T>C	TRIP12	ENST00000283943.5/ NM_004238.1	11	c.1952A>G	p.Asn651Ser	Missense	Novel	139	Heterozygous	0.002% (6 individuals)	SPM	4.64/ 0.06	Expressed in all tissues	None	Known ASD gene	#617752	AD	Benign	UNK	-	-
	chr17:g.60042409G>T	MED13	ENST00000397786.2/ NM_005121.3	20	c.4802C>A	p.Ser1601Ter	Nonsense	Novel	99	Heterozygous	0	M	2.62/ 0.03	Expressed in all tissues	None	Known ASD gene	#618009	AD	Likely pathogenic	Maternal	Pathogenic	Probably disease causing
ASD-059	chr5:g.153054102G>A	GRIA1	ENST00000518783.1/ NM_001258021.1	6	c.772G>A	p.Ala258Thr	Missense	Novel	92	Heterozygous	0.0004% (1 female)	SM	3.6/ 0.26	Expressed mainly in brain	Behavioural & neurological	Known ASD gene	#619927	AD	VUS	Maternal	Likely benign	Unlikely disease causing
ASD-060	chr5:g.45303859A>G	HCN1	ENST00000303230.4/ NM_021072.4	6	c.1460T>C	p.Met487Thr	Missense	Novel	153	Heterozygous	0	SPM	3.66/ 0.18	Expressed mainly in brain	Behavioural & neurological	Known ASD gene	#615871; #618482	AD	VUS	Maternal	VUS	Probably disease causing
	chr23:g.154490299G>A	RAB39B	ENST00000369454.3/ NM_171998.2	2	c.431C>T	p.Ala144Val	Missense	Novel	87	Hemizygous	0.001% (2 males)	M	1.94/ 0.52	Expressed mainly in brain	None	Known ASD gene	#300271; #311510	XLR	VUS	UNK	-	-
	chr2:g.183866958T>A	NCKAP1	ENST00000360982.2/ NM_205842.2	6	c.427A>T	p.Ile143Phe	Missense	Novel	33	Heterozygous	0	SM	4.27/ 0.04	Expressed in all tissues	None	Known ASD gene	-	-	VUS	UNK	-	-
ASD-061	chr10:g.81064957G>A	ZMIZ1	ENST00000334512.5/ NM_020338.3	20	c.2323G>A	p.Glu775Lys	Missense	Novel	153	Heterozygous	0.0004% (1 male)	PM	3.39/ 0.25	Expressed in all tissues	None	Known ASD gene	#618659	AD	VUS	UNK	-	-
	chr7:g.98586515G>A	TRRAP	ENST00000359863.4/ NM_001244580.1	62	c.9529G>A	p.Val3177Met	Missense	Novel	140	Heterozygous	0.0004% (1 female)	SPM	8.18/ 0.06	Expressed in all tissues	None	Known ASD gene	#618454	AD	VUS	UNK	-	-
	chr1:g.206574904 ACCTGGATGCCACCAGTGAC>A	SRGAP2	ENST00000414007.1	5	c.537_555del	p.Asn179Lysfs*17	Frameshift	Novel	78	Heterozygous	0	M	3.19/ 0.31	Expressed mainly in brain	None	Interacts with SRGAP3 & RAC1	-	-	Pathogenic	UNK	-	-
ASD-062	chr3:g.143082347A>G	SLC9A9	ENST00000316549.6/ NM_173653.3	14	c.1583T>C	p.Met528Thr	Missense	Novel	64	Heterozygous	0	M	-0.25/ 0.95	Expressed in all tissues	Behavioural & neurological	Known ASD gene	#613410	UNK	Likely benign	UNK	-	-
	chr3:g.123987705C>G	KALRN	ENST00000240874.3/ NM_003947.4	5	c.566C>G	p.Ser189Cys	Missense	Novel	134	Heterozygous	0	SPM	4.36/ 0.15	Expressed in all tissues	Behavioural & neurological	Interacts with EPHB2 & RAC1	-	-	VUS	Paternal	Likely benign	Unlikely disease causing
ASD-064	chr23:g.153296882G>A	MECP2	ENST00000453960.2/ NM_001110792.2	3	c.433C>T	p.Arg145Cys	Missense	Known	101	Heterozygous	0	SPM	-1.21/ 0.41	Expressed in all tissues	Behavioural & neurological	Known ASD gene	#300496	XLD	Pathogenic	De novo	Pathogenic	Likely disease causing
ASD-065	chr6:g.157256677C>A	ARID1B	ENST00000346085.5/ NM_020732.3	5	c.2004C>A	p.Asn668Lys	Missense	Novel	142	Heterozygous	0	S	2.59/ 0.1	Expressed in all tissues	Behavioural & neurological	Known ASD gene	#135900	AD	Likely benign	Paternal	Benign	Unlikely disease causing
	chr22:g.32179940G>A	DEPDC5	ENST00000382112.3/ NM_001242896.1	8	c.531G>A	p.Met177Ile	Missense	Novel	64	Heterozygous	0	SPM	2.65/ 0.33	Expressed in all tissues	Neurological	Known ASD gene	#604364	AD	VUS	UNK	-	-
ASD-066	chr19:g.48922877A>G	GRIN2D	ENST00000236269.3/ NM_000836.2	10	c.1897A>G	p.Ile633Val	Missense	Novel	60	Heterozygous	0	M	4.85/ 0.17	Expressed mainly in brain	None	Interacts with GRIN2A, GRIN2B, DLG4, GRIA2, GRIN1 & HRAS	#617162	AD	VUS	Paternal	Likely benign	Unlikely disease causing
	chr3:g.9517183G>T	SETD5	ENST00000402198.1/ NM_001080517.1	23	c.3737G>T	p.Ser1246Ile	Missense	Novel	109	Heterozygous	0.6% (19 individuals)	SPM	1.13/ 0.23	Expressed in all tissues	Neurological	Known ASD gene	#615761	AD	Benign	UNK	-	-
	chr18:g.42530798G>A	SETBP1	ENST00000282030.5/ NM_015559.2	4	c.1493G>A	p.Arg498Gln	Missense	Novel	171	Heterozygous	0.008% (21 individuals)	-	1.1/ 0.11	Expressed in all tissues	None	Known ASD gene	#267150; #616078	AD	Benign	UNK	-	-
	chr7:g.151845739C>T	KMT2C	ENST00000262189.6/ NM_170606.3	52	c.13273G>A	p.Asp4425Asn	Missense	Novel	208	Heterozygous	0	SM	2.14/ 0.12	Expressed in all tissues	None	Known ASD gene	#617768	AD	VUS	Paternal	VUS	Probably disease causing
ASD-067	chr23:g.153296777G>A	MECP2	ENST00000453960.2/ NM_001110792.2	3	c.538C>T	p.Arg180Ter	Nonsense	Known	90	Mosaic, somatic variant	0	SPM	-1.21/ 0.41	Expressed in all tissues	Behavioural & neurological	Known ASD gene	#312750	XLD	Pathogenic	De novo; post-zygotic event	Pathogenic	Likely disease causing
	chr14:g.99642023G>A	BCL11B	ENST00000357195.3/ NM_138576.2	4	c.1150C>T	p.Arg384Cys	Missense	Novel	168	Heterozygous	0	SPM	4.71/ 0.28	Expressed mainly in brain	None	Interacts with TBR1, SATB2, CUX1 & PPP1R1B	#618092	AD	VUS	UNK	-	-
	chr17:g.7402445C>T	POLR2A	ENST00000322644.6/ NM_000937.4	9	c.1423C>T	p.Arg475Cys	Missense	Novel	119	Heterozygous	0.0003% (1 female individual)	SPM	7.13/ 0.16	Expressed in all tissues	None	Known ASD gene	#618603	AD	VUS	UNK	-	-
ASD-068	chr17:g.17699392C>T	RAI1	ENST00000353383.1/ NM_030665.3	3	c.3130C>T	p.Pro1044Ser	Missense	Novel	190	Heterozygous	0	SP	1.12/ 0.12	Expressed in all tissues	Neurological	Known ASD gene	#182290	AD	VUS	UNK	-	-
	chr16:g.2522848C>T	NTN3	ENST00000293973.1/ NM_006181.2	2	c.1075C>T	p.Arg359Ter	Nonsense	Novel	189	Heterozygous in cis	0	M	0.28/ 1.209	Expressed in all tissues	None	Interacts with CDON, NEO1 & UNC5D	-	UNK	Pathogenic	Maternal	VUS	Unlikely disease causing
	chr16:g.2522432T>G			1	c.730T>G	p.Tyr244Asp	Missense	Novel	212		0.07% (195 individuals)	SPM							VUS	Maternal	Likely benign
ASD-069	chr17:g.7321003C>T	NLGN2	ENST00000302926.2/ NM_020795.3	7	c.2393C>T	p.Pro798Leu	Missense	Novel	84	Heterozygous	0	M	4.47/ 0.13	Expressed in all tissues	Behavioural & neurological	Known ASD gene	-	UNK	VUS	Maternal	VUS	Probably disease causing
	chr2:g.39213057T>C	SOS1	ENST00000402219.2 / NM_005633.3	23	c.3910A>G	p.Lys1304Glu	Missense	Novel	131	Heterozygous	0	SPM	3.05/ 0.14	Expressed in all tissues	None	Interacts with PTPN11	#610733	UNK	VUS	UNK	-	-
ASD-070	chr7:g.151945707T>G	KMT2C	ENST00000262189.6/ NM_170606.3	13	c.1814-2A>C	p.?	Splice site	Novel	47	Heterozygous	0.008% (20 individuals)	M	2.14/ 0.12	Expressed in all tissues	None	Known ASD gene	#617768	AD	VUS	UNK	-	-
ASD-071	chr14:g.94089065T>C	UNC79	ENST00000256339.4/ NM_020818.5	30	c.4955T>C	p.Phe1652Ser	Missense	Novel	163	Heterozygous	0.0004% (1 female - SAS)	SM	4.16/ 0.15	Expressed mainly in brain	None	Known ASD gene	-	UNK	VUS	Maternal	VUS	Probably disease causing
ASD-072	chr23:g.70389622T>G	NLGN3	ENST00000358741.3/ NM_181303.1	8	c.2222T>G	p.Leu741Arg	Missense	Novel	47	Hemizygous	0	-	4.21/ 0.31	Expressed mainly in brain	Behavioural & neurological	Known ASD gene	#300425; #300494	XL	VUS	De novo	Likely pathogenic	Likely disease causing
ASD-073	chr12:g.49435108A>G	KMT2D	ENST00000301067.7/ NM_003482.3	17	c.6445T>C	p.Ser2149Pro	Missense	Novel	123	Heterozygous	0.004% (8 individuals)	S	3.73/ 0.1	Expressed in all tissues	Behavioural & neurological	Interacts with KMT2C, KDM6A, EP300 & RBBP5	#147920	AD	VUS	UNK	-	-
ASD-074	chr9:g.77249655C>T	RORB	ENST00000376896.3/ NM_006914.4	3	c.202C>T	p.Gln68Ter	Nonsense	Novel	75	Heterozygous	0	M	3.08/ 0.11	Expressed mainly in brain	Behavioural & neurological	Known ASD gene	#618357	AD	Pathogenic	Paternal*	Pathogenic	Likely disease causing
ASD-075	-	-	-	-	-	-	-	-	-	-	-	-	-	-	-	-	-	-	-	-	-	No candidate gene identified
ASD-077	chr19:g.13397742T>C	CACNA1A	ENST00000360228.5/ NM_023035.2	20	c.3128A>G	p.Asn1043Ser	Missense	Novel	142	Heterozygous	0	M	5.78/ 0.13	Expressed mainly in brain	Behavioural & neurological	Known ASD gene	#617106	AD	VUS	UNK	-	-
	chr8:g.61767050G>A	CHD7	ENST00000423902.2/ NM_017780.3	32	c.6904G>A	p.Glu2302Lys	Missense	Novel	99	Heterozygous	0	PM	3.22/ 0.08	Expressed mainly in brain	Behavioural & neurological	Known ASD gene	#214800	AD	VUS	UNK	-	-
	chr23:g.70341264C>G	MED12	ENST00000333646.6/ NM_005120.3	6	c.823C>G	p.Leu275Val	Missense	Novel	96	Hemizygous	0	SM	6.58/ 0.07	Expressed in all tissues	None	Known ASD gene	#300188	XL	VUS	Maternal	VUS	Probably disease causing
ASD-078	chr9:g.138649230A>G	KCNT1	ENST00000371757.2/ NM_020822.2	9	c.759+3A>G	p.?	Splice site	Novel	127	Heterozygous	0	M	2.86/ 0.47	Expressed mainly in brain	Behavioural & neurological	Interacts with SCN1A, SCN2A, KCNA2 & KCNQ2	#614959; #608167	AD	VUS	Maternal	Likely benign	Unlikely disease causing
	chr23:g.53458478T>G	HSD17B10	ENST00000168216.6/ NM_004493.3	6	c.660A>C	p.Gln220His	Missense	Novel	126	Hemizygous	0	SM	2.59/ 0.34	Expressed in all tissues	None	None	#300438	XL	VUS	Maternal	VUS	Probably disease causing
ASD-079	-	-	-	-	-	-	-	-	-	-	-	-	-	-	-	-	-	-	-	-	-	No candidate gene identified
ASD-080	chr17:g.29553492C>T	NF1	ENST00000358273.4/ NM_001042492.3	18	c.2041C>T	p.Arg681Ter	Nonsense	Known	117	Heterozygous	0.0004% (1 female)	M	6.54/ 0.29	Expressed in all tissues	Behavioural & neurological	Known ASD gene	#162200; #601321; #193520	AD	Pathogenic	De novo	Pathogenic	Likely disease causing
	chr17:g.7814791A>G	CHD3	ENST00000380358.4/ NM_001005271.2	40	c.6068A>G	p.Asn2023Ser	Missense	Novel	150	Heterozygous	0	SPM	6.15/ 0.15	Expressed in all tissues	None	Known ASD gene	#618205	AD	VUS	UNK	-	-
	chr2:g.1926495C>A	MYT1L	ENST00000428368.2	10	c.1046G>T	p.Arg349Met	Missense	Novel	224	Heterozygous	0	SP	4.77/ 0.09	Expressed mainly in brain	None	Known ASD gene	#616521	AD	VUS	UNK	-	-
ASD-081	chr17:g.17696684A>T	RAI1	ENST00000353383.1/ NM_030665.3	3	c.422A>T	p.Tyr141Phe	Missense	Novel	95	Heterozygous	0	SP	1.12/ 0.12	Expressed in all tissues	Neurological	Known ASD gene	#182290	AD	VUS	UNK	-	-
	chr3:g.47164574A>G	SETD2	ENST00000409792.3/ NM_014159.6	3	c.1552T>C	p.Ser518Pro	Missense	Novel	33	Heterozygous	0	SPM	3.05/ 0.21	Expressed in all tissues	None	Known ASD gene	#616831	AD	VUS	Maternal	VUS	Probably disease causing
	chr4:g.47427975G>A	GABRB1	ENST00000295454.3/ NM_000812.3	9	c.1365G>A	p.Met455Ile	Missense	Novel	112	Heterozygous	0	M	2.65/ 0.31	Expressed mainly in brain	Behavioural	Known ASD gene	#617153	AD	VUS	UNK	-	-
	chr6:g.73787552T>C	KCNQ5	ENST00000342056.2/ NM_001160133.1	5	c.860T>C	p.Val287Ala	Missense	Novel	51	Heterozygous	0	M	3.32/ 0.31	Expressed mainly in brain	None	Interacts with AP2S1	#617601	AD	VUS	Paternal	Likely benign	Unlikely disease causing
ASD-082	chr7:g70231162G>A	AUTS2	ENST00000342771.4/ NM_015570.4	9	c.1531G>A	p.Gly511Arg	Missense	Novel	232	Heterozygous	0	SPM	2.22/ 0.25	Expressed in all tissues	Behavioural & neurological	Known ASD gene	#615834	AD	VUS	De novo	Likely pathogenic	Likely disease causing
	chr6:g.143094169C>G	HIVEP2	ENST00000367603.2/ NM_006734.3	5	c.1707G>C	p.Arg569Ser	Missense	Novel	187	Heterozygous	0	S	1.83/ 0.08	Expressed in all tissues	Behavioural & neurological	Known ASD gene	#616977	AD	VUS	UNK	-	-
	chr18:g.22807571C>T	ZNF521	ENST00000361524.3/ NM_015461.2	4	c.311G>A	p.Gly104Asp	Missense	Novel	137	Heterozygous	0	M	2.45/ 0.1	Expressed mainly in brain	Behavioural & neurological	None	-	UNK	VUS	UNK	-	-
ASD-083	chr7:g.151874529G>A	KMT2C	ENST00000262189.6/ NM_170606.3	38	c.8009C>T	p.Thr2670Ile	Missense	Novel	119	Heterozygous	0	S	2.14/ 0.12	Expressed in all tissues	None	Known ASD gene	#617768	AD	VUS	UNK	-	-
	chr5:g.173317097G>A	CPEB4	ENST00000265085.5/ NM_030627.2	1	c.361G>A	p.Asp121Asn	Missense	Novel	186	Heterozygous	0	SM	3.31/ 0.3	Expressed in all tissues	Neurological	Known ASD gene	-	UNK	VUS	UNK	-	-
	chr1:g.206603572G>A	SRGAP2	ENST00000414007.1/ -	10	c.1135G>A	p.Gly379Arg	Missense	Novel	92	Heterozygous	0	P	3.19/ 0.31	Expressed mainly in brain	None	None	-	UNK	VUS	Maternal	Likely benign	Unlikely disease causing
ASD-084	chr2:g.97377437C>T	LMAN2L	ENST00000377079.4/ NM_001142292.2	7	c.773G>A	p.Arg258His	Missense	Novel	121	Homozygous	0.002% (5 individuals)	SPM	0.19/ 1.295	Expressed in all tissues	None	None	#616887	AR	VUS	Maternal & Paternal	Likely pathogenic	Likely disease causing
	chr11:g.64428611C>A	NRXN2	ENST00000265459.6/ NM_015080.3	10	c.1799G>T	p.Gly600Val	Missense	Novel	124	Heterozygous	0	SPM	4.02/ 0.26	Expressed mainly in brain	Behavioural & neurological	Known ASD gene	-	UNK	VUS	Maternal	VUS	Probably disease causing
	chr13:g.35683578A>G	NBEA	ENST00000400445.3/ NM_015678.4	12	c.1832A>G	p.Lys611Arg	Missense	Novel	55	Heterozygous	0.001% (4 individuals)	M	5.51/ 0.07	Expressed mainly in brain	Behavioural & neurological	Known ASD gene	-	UNK	VUS	Maternal or Paternal	VUS	Probably disease causing
ASD-085	chr5:g.125887798G>A	ALDH7A1	ENST00000409134.3/ NM_001182.5	14	c.1232C>T	p.Pro411Leu	Missense	Known	132	Homozygous	0.002% (4 individuals)	SPM	0.37/ 1.24	Expressed in all tissues	None	Weak association	#266100	AR	Likely pathogenic	Maternal & Paternal	Likely pathogenic	Likely disease causing
ASD-086	chr11:g.128839856T>C	ARHGAP32	ENST00000310343.9/ NM_001142685.1	22	c.5210A>G	p.His1737Arg	Missense	Novel	151	Heterozygous	0.0007 (2 individuals)	SM	1.81/ 0.25	Expressed in all tissues	Behavioural	Known ASD gene	-	UNK	VUS	UNK	-	-
	chr2:g.120725473A>T	PTPN4	ENST00000263708.2/ NM_002830.3	26	c.2619A>T	p.Glu873Asp	Missense	Novel	61	Heterozygous	0	M	2.65/ 0.28	Expressed in all tissues	None	Known ASD gene	-	UNK	VUS	Maternal	Likely benign	Unlikely disease causing
ASD-087	chr23:g.76939663G>A	ATRX	ENST00000373344.5/ NM_000489.3	9	c.1085C>T	p.Thr362Ile	Missense	Novel	50	Homozygous	0	SPM	3.1/ 0.12	Expressed in all tissues	Behavioural & neurological	Known ASD gene	#301040; #309580	XLD/ XLR	VUS	Maternal & Paternal	Likely benign	Unlikely disease causing
	chr3:g.55768852C>T	ERC2	ENST00000288221.6/ NM_015576.1	15	c.2659G>A	p.Val887Ile	Missense	Novel	114	Heterozygous	0	PM	2.22/ 0.29	Expressed mainly in brain	Neurological	None	-	UNK	VUS	Paternal	Likely benign	Unlikely disease causing
	chr5:g.98193914C>T	CHD1	ENST00000284049.3/ NM_001270.2	34	c.4757G>A	p.Arg1586His	Missense	Novel	35	Heterozygous	0	PM	4.21/ 0.16	Expressed in all tissues	None	Known ASD gene	#617682	AD	VUS	Paternal	Likely benign	Unlikely disease causing
ASD-088	chr16:g.3828045C>T	CREBBP	ENST00000262367.5/ NM_004380.2	10	c.2080G>A	p.Val694Met	Missense	Novel	140	Heterozygous	0	P	3.9/ 0.07	Expressed in all tissues	Behavioural & neurological	Known ASD gene	#180849	AD	VUS	UNK	-	-
	chr8:g.71071795G>A	NCOA2	ENST00000452400.2/ NM_006540.2	10	c.1069C>T	p.Arg357Cys	Missense	Novel	113	Heterozygous	0.003% (1 male)	M	2.29/ 0.12	Expressed in all tissues	None	Interacts with CREBBP, EP300 & KAT6A	-	UNK	VUS	UNK	-	-
ASD-089	chr23:g.153219870G>A	HCFC1	ENST00000310441.7/ NM_005334.3	17	c.3980C>T	p.Thr1327Met	Missense	Novel	131	Hemizygous	0.0006% (1 male)	SPM	5.63/ 0.06	Expressed in all tissues	None	Known ASD gene	#309541	XLR	VUS	Maternal	VUS	Probably disease causing
	chr19:g.5212456G>A	PTPRS	ENST00000357368.4/ NM_002850.3	31	c.4661C>T	p.Ala1554Val	Missense	Novel	128	Heterozygous	0.0008% (2 individuals)	PM	3.78/ 0.25	Expressed in all tissues	Neurological	Interacts with GPC4, NTRK3 & LRFN5	-	UNK	VUS	UNK	-	-
	chr12:g.49440413T>C	KMT2D	ENST00000301067.7/ NM_003482.3	15	c.4397A>G	p.Lys1466Arg	Missense	Novel	122	Heterozygous	0	SPM	3.73/ 0.1	Expressed in all tissues	Behavioural & neurological	Interacts with KMT2C, KDM6A, EP300 & RBBP5	#147920	AD	VUS	UNK	-	-
ASD-090	chr12:g.110933863T>C	VPS29	ENST00000360579.7/ NM_057180.1	3	c.161A>G	p.Lys54Arg	Missense	Novel	169	Homozygous	0	M	1.7/ 0.53	Expressed in all tissues	None	Interacts with SNX5 & TBC1D5	-	UNK	VUS	UNK	-	-
	chr4:g.176594955A>G	GPM6A	ENST00000280187.7/ NM_005277.4	4	c.263T>C	p.Ile88Thr	Missense	Novel	154	Heterozygous	0	SM	1.96/ 0.22	Expressed mainly in brain	None	Interacts with SYP, CAMK2A, SNAP25, SLC6A1 & NEGR1	-	UNK	VUS	Maternal	VUS	Probably disease causing
ASD-092	chr17:g.15961855G>T	NCOR1	ENST00000268712.3/ NM_006311.3	38	c.5940C>A	p.Ser1980Arg	Missense	Novel	100	Heterozygous	0	SP	3.94/ 0.17	Expressed in all tissues	None	Known ASD gene	-	UNK	VUS	Paternal	Likely benign	Unlikely disease causing
ASD-093	chr15:g.93499699G>A	CHD2	ENST00000394196.4/ NM_001271.4	16	c.1820G>A	p.Gly607Asp	Missense	Novel	120	Heterozygous	0	SM	5.21/ 0.07	Expressed in all tissues	None	Known ASD gene	# 615369	AD	VUS	Paternal	VUS	Probably disease causing
	chr3:g.47887879T>G	DHX30	ENST00000445061.1/ NM_138615.2	11	c.1317T>G	p.His439Gln	Missense	Novel	272	Heterozygous	0	M	5.3/ 0.12	Expressed in all tissues	None	Known ASD gene	#617804	AD	VUS	UNK	-	-
	chr2:g.24033197A>T	ATAD2B	ENST00000238789.5/ NM_017552.2	18	c.2443T>A	p.Ser815Thr	Missense	Novel	106	Heterozygous	0	M	3.96/ 0.15	Expressed in all tissues	Behavioural	Interacts with PSMD12 & BTAF1	-	UNK	VUS	UNK	-	-
ASD-094	chr6:g.170593031C>T	DLL1	ENST00000366756.3/ NM_005618.4	9	c.1336G>A	p.Aso446Asn	Missense	Novel	183	Heterozygous	0.0001% (2 males)	SPM	1.82/ 0.1	Expressed in all tissues	None	Known ASD gene	#618709	AD	VUS	Paternal	VUS	Probably disease causing
	chr2:g.50724783C>T	NRXN1	ENST00000404971.1/ NM_001135659.1	15	c.2687G>A	p.Arg896Gln	Missense	Novel	136	Heterozygous	0.001% (3 individuals)	PM	2.56/ 0.25	Expressed more in brain	Behavioural & neurological	Known ASD gene	#614325	AR	VUS	UNK	-	-
	chr7:g.1785554G>A	ELFN1	ENST00000424383.2	3	c.1322G>A	p.Arg441His	Missense	Novel	124	Heterozygous	0.001% (2 individuals)	SPM	2.44/ 0	Expressed in all tissues	Behavioral & neurological	Interacts with GRM7 & CACNA1F	-	UNK	VUS	UNK	-	-
ASD-095	chr1:g.155491082C>T	ASH1L	ENST00000392403.3/ NM_018489.3	2	c.229G>A	p.Glu77Lys	Missense	Novel	93	Heterozygous	0	SM	3.47/ 0.06	Expressed in all tissues	None	Known ASD gene	#617796	AD	VUS	Paternal	VUS	Probably disease causing
	chr15:g.34040331G>A	RYR3	ENST00000389232.4/ NM_001036.3	54	c.8006G>A	p.Arg2669His	Missense	Novel	131	Likely Compund Heterozygous	0.001% (3 individuals)	SPM	1.84/ 0.28	Expressed in all tissues	Behavioural	None	-	UNK	VUS	UNK	-	-
	chr15:g.34151851G>C			100	c.14218G>C	p.Asp4740His	Missense	Novel	136		0.04% (119 individuals)	SPM							Likely benign	UNK	-	-
ASD-096	chr23:g.153587873T>C	FLNA	ENST00000369850.3/ NM_001110556.1	24	c.4121A>G	p.Asn1374Ser	Missense	Novel	65	Hemizygous	0	PM	3.78/ 0.08	Poor expression in brain	Neurological	Weak asoociation	Phenotype does not match	XL	VUS	UNK	-	-
ASD-097	chr16:g.30745917A>C	SRCAP	ENST00000262518.4/ NM_006662.3	31	c.6710A>C	p.Gln2237Pro	Missense	Novel	124	Heterozygous	0	SPM	2.13/ 0.1	Expressed in all tissues	None	Known ASD gene	#619595; #136140	AD	VUS	Paternal	VUS	Probably disease causing
	chr10:g.76789968G>C	KAT6B	ENST00000287239.4/ NM_012330.3	18	c.5386G>C	p.Glu1796Gln	Missense	Novel	177	Heterozygous	0.0003% (1 individual)	SPM	2.89/ 0.13	Expressed in all tissues	Neurological	Known ASD gene	#603736	AD	VUS	UNK	-	-
	chr6:g.84291979G>A	SNAP91	ENST00000439399.2/ NM_014841.2	23	c.2111C>T	p.Thr704Met	Missense	Novel	158	Heterozygous	0.002% (5 individuals)	SP	2.16/ 0.19	Expressed mainly in brain	Neurological	Interacts with SYNJ1 & SYT1	-	UNK	VUS	UNK	-	-
ASD-098	chr7:g.151902250G>A	KMT2C	ENST00000262189.6/ NM_170606.3	25	c.3902C>T	p.Ser1301Phe	Missense	Novel	83	Heterozygous	0	SP	2.14/ 0.12	Expressed in all tissues	None	Known ASD gene	#617768	AD	VUS	Paternal	VUS	Probably disease causing
ASD-099	chr14:g.72128154A>G	SIPA1L1	ENST00000555818.1/ NM_015556.1	7	c.2225A>G	p.His742Arg	Missense	Novel	175	Heterozygous	0	SPM	2.98/ 0.17	Expressed in all tissues	Behavioural	Interacts with DLG4	-	UNK	VUS	Maternal	Likely benign	Unlikely disease causing
	chr13:g.21436857T>G	XPO4	ENST00000255305.6	3	c.316A>C	p.Asn106His	Missense	Novel	106	Heterozygous	0.0008% (2 individuals)	M	4.02/ 0.14	Expressed in all tissues	None	Interacts with XPO1	-	UNK	VUS	UNK	-	-
ASD-100	chr7:g.69364345C>G	AUTS2	ENST00000342771.4/ NM_015570.4	2	c.383C>G	p.Ala128Gly	Missense	Novel	166	Heterozygous	0	P	2.22/ 0.25	Expressed in all tissues	Behavioural & neurological	Known ASD gene	#615834	AD	VUS	Maternal	Likely benign	Unlikely disease causing
	chr1:g.22927582G>A	EPHA8	ENST00000166244.3/ NM_020526.3	15	c.2729+1G>A	p.?	Splice site	Novel	138	Likely Compund Heterozygous	0.001% (3 individuals)	M	0.71/ 0.71	Expressed mainly in brain	Neurological	None	-	UNK	Likely pathogenic	UNK	-	Potential disease causing
	chr1:g.22924171G>A			11	c.1933G>A	p.Asp645Asn	Missense	Novel	149		0.003% (9 individuals)	SP							VUS/ Likely pathogenic	UNK	-
ASD-101	chr3:g.151129238G>T	MED12L	ENST00000474524.1/ NM_053002.4	39	c.5978G>T	p.Ser1993Ile	Missense	Novel	228	Heterozygous	0	S	3.13/ 0.18	Expressed in all tissues	None	Known ASD gene	#618872	AD	VUS/ Likely benign	Maternal	VUS/ Likely benign	Unlikely disease causing
ASD-104	chr3:g.47887272C>T	DHX30	ENST00000445061.1/ NM_138615.2	10	c.1022C>T	p.Thr341Ile	Missense	Novel	100	Heterozygous	0	-	5.3/ 0.12	Expressed in all tissues	None	Known ASD gene	#617804	AD	VUS/ Likely benign	Maternal	VUS/ Likely benign	Unlikely disease causing
	chr16:g.66857136G>A	NAE1	ENST00000290810.3	6	c.395C>T	p.Pro132Leu	Missense	Novel	44	Heterozygous	0	SM	1.09/ 0.94	Expressed in all tissues	Behavioural	None	-	UNK	VUS	UNK	-	Unlikely disease causing
	chr17:g.29687532C>T	NF1	ENST00000358273.4/ NM_001042492.3	57	c.8188C>T	p.Leu2730Phe	Missense	Novel	68	Heterozygous	0	PM	6.54/ 0.29	Expressed in all tissues	Behavioural & neurological	Known ASD gene	Phenotype does not match	AD	VUS	UNK	-	Potential disease causing
ASD-105	chr23:g.153296363G>A	MECP2	ENST00000453960.2/ NM_001110792.2	3	c.952C>T	p.Arg318Cys	Missense	Known	185	Heterozygous	0	SPM	-1.21/ 0.41	Expressed in all tissues	Behavioural & neurological	Known ASD gene	#300496	XL	Pathogenic	De novo	Pathogenic	Known disease causing
Legends: 'S': damaging/ disease causing by SIFT, 'P': damaging/ disease causing by PolyPhen2, 'M': damaging/ disease causing by MutationTaster2, UNK: Unknown, AD: autosomal dominant, AR: autosomal recessive, XL: X-linked, VUS: variant of uncertain significance
