# Supplementary material for: Comparative yield of molecular diagnostic algorithms for autism spectrum disorder diagnosis in India: evidence supporting whole exome sequencing as first tier test
Source: BMC Neurol. 2023 Aug 5;23:292. doi: 10.1186/s12883-023-03341-0 (PMC10403833; doi:10.1186/s12883-023-03341-0)
Supplement: Supplementary file 4 — Supplementary Material 4 [file 12883_2023_3341_MOESM4_ESM.xlsx]

## Sheet: Supplementary Table_Phenotype
Supplementary Table 2: Phenotypic description of 101 ASD probands in the study cohort.
Sr. No	Patient ID	Gender	Age	Age at diagnosis	Head circumference	Centile	Microcephaly	Macrocephaly	Developmental delay	Speech delay	Intellectual disability	Regression	Subtle dysmorphic facial feature	Seizure	Brain malformation	Abnormal gait	Neuropathy	Hearing/ visual loss	Repetitive movement	Self harm	Echolalia	DSM-V classification		Additonal phenotype
																						Social communication	Restrictive and repetative behaviour
1	ASD-001	Male	12y 3m	2½ years	58 cms	above 97th centile	-	-	√	√	√	-	-	√	√	√	-	√	√	√	√	Moderate	Moderate	Asphyxia, MRI-HIE changes at 28th day of life, Repeat MRI at 8 yrs-normal, EEG-s/o disorganised background and interictal multifocal epileptic form activity. On epilectic drug till 1yrs and then stopped. since 2 yrs they have started Valporic acid for mood relaxation. Babbling and poor verbal, strabismus and hypertropia. mtother has endometriosis
2	ASD-002	Male	7y 3m	2½ - 3 years	54 cms	above 97th centile	-	√	√	√	√	-	-	-	-	-	-	-	√	√	√	Mild	Moderate	Repeated pulmonary infection, tantrum and moody, flat foot, decreased muscle tone, ?some minor bone abnormality at occiput
3	ASD-003	Male	6y	3½ years	51 cm	50th centile	-	-	√	√	√	-	-	-	-	-	-	-	√	√	√	Moderate	Moderate	Abnormality in eye contact and body language
4	ASD-004	Female	11y 3m	2½ years	56 cms	above 97th centile	-	-	√	√	√	-	-	-	-	-	-	√	√	-	√	Moderate	Moderate	Muconium aspiration and hospitalised for 10 days, very poor eye contact, exotropia. IVF pregnancy
5	ASD-005	Male	7y 5m	2½ years	53 cms	50-97th centile	-	-	√	√	√	-	-	-	-	-	-	-	√	-	-	Severe	Moderate	EEG-Normal. IVF pregnancy, three fetal losses
6	ASD-006	Male	5y 9m	2½ years	52 cms	50-97th centile	-	-	√	√	√	√	-	-	-	-	-	-	√	√	√	Moderate	Moderate	Tantrums, BERA- normal, regression at 18 months of age noticed after MMR vaccine
7	ASD-007	Male	9y 5m	2.4 years	58.5 cms	above 97th centile	-	-	√	√	√	-	√	-	-	-	-	-	√	√	√	Moderate	Moderate	CS- due to no contraction and high BP, cup shaped ears, flat occiput, harsh face look, ? low set ears , low hairline, EEG-normal, BERA- normal, mild gluten sensitivity, repeated indigestion and gastric problem, Cleft lip operated at 3 mths of age. IUI conception. Mother had PCOD
8	ASD-008	Male	12y	2½ years	56 cms	above 97th centile	-	-	√	√	√	√	-	-	-	-	-	√	√	√	√	Moderate	Moderate	Maternal grandfather had symptoms of ASD. Absence of seizures on EEG - on sodium valporate for 4years. MRI-Normal. IUI conception
9	ASD-009	Male	4y 3m	2.4 years	50 cms	3-50th centile	-	-	√	√	√	√	-	-	-	-	-	-	√	√	√	Severe	Moderate	IVF pregnancy
10	ASD-010	Female	5y 3m	2½ - 3 years	47 cms	below 3rd centile	-	-	√	√	√	√	√	√	-	-	-	-	√	√	√	Moderate	Moderate	Ist EEG-abnormal, 2nd EEG-spikes, 3rd-EEG-normal. MRI-Normal, nonsyndromic, no hypotonia, short digits, broad feet, broad first toes
11	ASD-011	Male	3y 11m	3.6 years	51 cms	50-97th centile	-	-	√	√	√	-	-	√	-	-	-	√	√	√	√	Moderate	Moderate	Mother having PCOD, Sizodon given treatement of Schizophrenia , omega 3 fatty acids, melatonin for sleeping issues, Vitamin D deficiency, Bruxism,
12	ASD-012	Female	8y 2m	2.6 years	53 cm	above 97th centile	-	-	√	√	√	√	-	-	-	-	-	-	√	-	√	Moderate	Moderate	Calcium/ Phosphorus/Electrolyte disturbance. Heavy metal study- lead, mercury- high- biomedical & chelation therapy done. Organic acid tests done. At present on homeopathy, therapies- ABA
13	ASD-013	Male	4y 5m	22 months	52 cms	50-97th centile	-	-	√	√	√	√	-	-	-	-	-	-	√		√	Moderate	Moderate	EEg-normal, MRI-normal, Calcium, phospherous/electrolyte disturbance
14	ASD-014	Male	4y 5m	2 years	51 cms	50-97th centile	-	-	√	√	√	√	√	-	-	-	-	-	√	-	√	Moderate	Moderate	Paternal grandmother had Parkinsonism. 3 months of age hospitalized for a day- burn (mild) and loose motion. 9 months- AGE (for 15-20 days), not admitted Fluvir given for suspected swine flu around 15 months of age.Left jaw muscle doesn’t open fully, leading to mouth deviation when crying or laughing, EEG-normal, heavy metal test done, sleepng issue
15	ASD-015	Male	3y 5m	3.5 years	52 cms	50-97th centile	-	-	√	√	√	√	-	-	-	-	-	-	√	-	√	Severe	Moderate	Maternal side 3rd degree relative has autism, EEG- normal,
16	ASD-016	Female	3y 1m		46 cms	3rd centile	-	-	√	√	√	√	-	-	-	-	-	-	√	-	√	Moderate	Moderate	Rght auricular tag. Mother- no vision in right eye, Father- has polio, Grandfather & father have diabetes, daughter 5 years- normal
17	ASD-017	Male	16y		55 cms	above 97th centile	-	-	√	√	√	√	-	√	-	-	-	-	√	-	√	Moderate	Severe	BERA-normal, 12th HOL, admitted as child became blue, 2 days hospialization due to jaundice, repeated infection, hyperactive airway disease, adenoid operated at the age of 12 years
18	ASD-018	Male	6y 10m	3 years	52 cm	50-97th centile	-	-	√	√	√	√	√	√	-	-	-	-	√	√	√	Moderate	Moderate	Triangular face, knee lock, broad face, flat occiput, regression at the age of 3 years, admitted at 2.5 years due to bronchiolitis, medication for hyperactivity
19	ASD-019	Male	4y 8m	3¼ years	51.5 cm	50-97th centile	-	-	√	√	√	√	-	-	-	-	-	-	√	√	√	Moderate	Moderate	H/o admission at 1.5 years for pnemonia, metabolic screenong-normal, basic blood report-normal
20	ASD-020	Female	12y	2½ years	48	3-50th centile	-	-	√	√	√	√	√	√	-	-	-	-	√	√	√	Severe	Severe	EEG-normal, BERA-Normal, MRI-normal, eye test-normal, hearing loss in father's sister's son. on antoepileptic drug Valporic acid for 1.5 years and now seizure is under control. 3rd degree consanguinous marraige
21	ASD-021	Male	6y 6m	1½ - 2 years	47.5	below 3rd centile	√	-	√	√	√	√	√	-	-	√	-	√	√	√	√	Moderate	Moderate	RIght leg deformed, larged ears, flat occiput, thin fingers and arachnodactyly. MRI-dilated post end of lateral ventricles and mild volume loss. Lamellar cataract operated before 8 months. Second degree consanguinous marraige
22	ASD-022	Male	11y 9m		49.5	3-50th centile	-	-	√	√	√	-	√	√	-	-	-	√	√	√	√	Moderate	Moderate	MRI- old ischemic changes, in the bilateral frontal lobes with ex-vacuo dilation of the frontal horns of lateral ventricles, number present in eyes, body stiffening particularly at back and legs,EEG-normal, Second degree consanguinous marraige, h/o delayed speech in paternal grandfather’s sister, one younger brother- 7 years- normal
23	ASD-023	Female	9y		47	below 3rd centile	√	-	√	√	√	-	√	√	-	-	-	-	√	√	√	Moderate	Severe	EEG-abnormal discharges from right frontoparital area and left occipito-frontal area.Eye test and MRI done - no reports available. 2nd degree consanguinity. Preterm bith, under weight at birth,asphyxia admiited to hospital for 45 days, hypoglycemia, IUGR
24	ASD-024	Male	11y 8m	2½ years	49.5	3-50th centile	-	-	√	√	√	-	-	√	-	-	-	-	√	√	√	Severe	Severe	Premature birth, asphyxia, 40 days in NICU, septicemia, MRI-marked hypointense area in right fronto-periventricular region and caudate nucleus. B/L ingunal hernia-operated at 2½ months of age to descend thet testis. Maternal grandfather's sister's son has developmental delay
25	ASD-025	Female	3y 5m		51.5 cm	50-97th centile	-	-	√	√	√	-	-	√	-	-	-	-	√	√	√	Moderate	Moderate	Increased sugar during pregnancy, polyhydramnios, convulsion at 9 months. Repeated urine infection
26	ASD-026	Male	6y 5m	5 years	52 cm	50-97th centile	-	-	√	√	√	-	-	-	-	-	-	√	√	√	√	Severe	Severe	MRI and EEG - normal, CARS score - 43, DQ - 44
27	ASD-027	Male	3y 9m		51.5 cm	50-97th centile	-	-	√	√	√	-	-	-	-	-	-	-	√	√	√	Moderate	Moderate	Admitted at 1.5 yera due to pneumonia,
28	ASD-029	Male	3y 6m		Unk	NA	-	-	√	√	√	-	-	-	-	-	-	-	√	√	√	Moderate	Moderate	Birth asphyxia and preterm delivery. a)Bad obstetric History:- BEFORE PROBAND'S BIRTH, HIS MOTHER HAD TWO ABORTION AS SHE HAD TO UNDERGO BLOOD THINING PROCESS WHERE SHE HAD TO TAKE INJECTION IN THE GAP OF TWO MONTHS. H/o. Genetic Defects in the family:- FROM THE INITIAL MARRIAGE OF PROBAND'S FATHER HE HAS TWO CHILDRENS AND THE SECOND CHILD WAS DIAGNOSED WITH AUTISM.
29	ASD-030	Male	3y 9m	2 years	Unk	NA	-	-	√	√	√	√	-	-	-	-	-	-	√	√	√	Moderate	Moderate	MRI-normal
30	ASD-031	Male	4y		Unk	NA	-	-	√	√	√	-	-	-	-	-	-	-	√	√	√	Moderate	Moderate	Calcium/phospherous/electrolite disturbance. First sonography- doctor said amniotic fluid decreased. Mother has doubt that nissim’s father has symptoms before. (doesn’t speech much, not much friend circle, has some fixed routine)
31	ASD-032	Male	7y 10m		53 cm	50th centile	-	-	√	√	√	√	-	-	-	-	-	-	√	√	√	Severe	Moderate	MRI-normal, Otherwise healthy
32	ASD-033	Male	3y	2½ years	50.5 cm	50-97th centile	-	-	√	√	√	√	√	-	-	-	-	√	√	√	√	Moderate	Moderate	Cleft palate operated at 14 months. Phimosis operated at 16 months. long eye lashes, thin upper lip and FISH mouth like structure. BERA-mild to moderte hearing loss
33	ASD-034	Female	6y 9m		49 cm	3-50th centile	-	-	√	√	√	√	√	-	-	-	-	√	√	√	√	Moderate	Moderate	Corneal opacity, hearing loss, no eye blinking, MRI brain: mild peritrigonal white matter hyperintensity, MRI and CT of temporal bones: abnormality of cranial nerves; similarly affected younger sister
34	ASD-035	Male	2y 10m		48 cm	3-50th centile	-	-	√	√	√	√	-	-	-	-	-	-	√	√	√	Moderate	Moderate	-
35	ASD-036	Female	2y 3m		48 cm	3-50th centile	-	-	√	√	√	-	√	-	-	-	-	-	√	-	√	Moderate	Mild	Maternal grandmother diagnosed with epilepsy. Long eye lashes, joint eyebrows, cupped ears
36	ASD-037	Male	2y 9m		49.5 cm	50-97th centile	-	-	√	√	√	√	-	√	-	-	-	-	√	√	√	Moderate	Moderate	One episode of seizure in Nov. 2020. no dysmorphism, aggressive,
37	ASD-040	Male	6y		51.5 cms	50-97th centile	-	-	√	√	√	√	-	-	-	-	-	-	√	√	√	Moderate	Moderate	Left testes undescended. Cord around the neck. Calcium/phospherous/electrolite disturbance
38	ASD-041	Male	9y 5m		57 cms	above 97th centile	-	-	√	√	√	-	√	-	-	-	-	-	√	√	√	Moderate	Mild	NICU admission due to food poisioning for 1 week. Cup shapped ears. Maternal grandmother's brother didnot have one eye and devel;opmental delay. One baby was aborted at 5 months due to spina bifida
39	ASD-042	Female	4y		47.5 cms	3-50th centile	-	-	√	√	√	-	-	-	-	-	-	-	√	-	√	Moderate	Moderate	Cannot paddle the cycle, No writing nor drawing
40	ASD-043	Female	3y		47 cm	3-50th centile	-	-	√	√	√	-	√	-	-	-	-	-	√	√	√	Severe	Severe	Recurrent vomiting at 1.5 years of age. MRI-normal, MECP2-negative. Calcium/phospherous/electrolite disturbance.
41	ASD-044	Male	5y 8m	2½ years	49.5 cm	3-50th centile	-	-	√	√	√	√	-	-	-	-	-	-	√	√	√	Moderate	Moderate	MRI-normal. H/O one fetus with no cardiac activity. BERA-normal
42	ASD-045	Male	2y 3m		47 cm	3-50th centile	-	-	√	√	√	√	-	-	-	-	-	-	√	√	√	Moderate	Moderate	H/O hydrocewphalus in the cousin. Preterm birth
43	ASD-046	Female	2y 3m	1½ years	47 cms	3-50th centile	-	-	√	√	√	√	√	-	-	-	-	-	√	-	√	Moderate	Moderate	Depressed nasal bridge, broad feet, toe walking, bulging forhead, mid face hypoplasia, round nasal tip, full cheeks. Mother diagnosed with hypothyroidism during pregnancy at 18-19 weeks
44	ASD-047	Female	5y 7m		46.5 cms	3rd centile	-	-	√	√	√	√	√	√	-	-	-	-	√	√	√	Moderate	Moderate	Hyperactive, autistic child (Moderate), LL Spasticity, toe walk (Tendo Achiles Spastic), Mild facial dysmorphism (Low set ear, broad based nose). Uprolling of eyes, cyanosis and aslhyxia
45	ASD-048	Male	3y 6m	2 years	49 cm	3-50th centile	-	-	√	√	√	√	√	√	-	-	-	√	√	√	√	Moderate	Moderate	uprolling of eyes, protruding ears, stiffing during seizure, neonatal jaundice,
46	ASD-049	Male	2y 6m	2.5 years	47 cms	50-97th centile	-	-	√	√	√		-	-	-	-	-	-	√	√	√	Severe	Moderate	Recurrent cold and cough and throat infection. Father spoke late and stamerring. BERA-normal
47	ASD-050	Male	3y	23 months	Unk	NA	-	-	√	√	√	√	√	-	-	√	-	-	√	√	√	Severe	Moderate	Broad gait, flat occiput, round nasal tip, bulging forehead, broad nasal bone
48	ASD-051	Female	2y 3m		47 cms	3-50th centile	-	-	√	√	√	√	√	-	-	-	-	-	√	√	√	Moderate	Mild	Large and protruding ears, large head, telecanthus, depressed nasal bridge, BERA-normal, stomach infection at 20 months
49	ASD-052	Female	4y 6m	2 years	48 cms	3-50th centile	-	-	√	√	√	√	-	√	-	-	-	-	√	√	√	Moderate	Moderate	MRI-normal, 1st pregnancy- blood transfusion in mom. 2nd pregnancy- blood report some antibodies. Elder brother - ASD-032
50	ASD-053	Male	6y 11m	9 months	47.5 cm	below 3rd centile	-	-	√	√	√	-	-	-	-	√	-	-	√	√	√	Moderate	Moderate	Broad gait, keeps mouth open, MRI- normal, EEG- normal, TMS, urine organic acid-normal, Bera-normal, repeated infections eralier, laryngomalacia till 1 year of age,father's brother-walked late, mother's cousin have developmental delay
51	ASD-054	Male	2y 8m	1½ years	51 cm	50-97th centile	-	-	√	√	√	√	√	-	-	-	-	-	√	√	√	Moderate	Moderate	small two patches on skin neck and leg, Calcium/phospherous/electrolite disturbance, NBS-normal, USG-mild hepato-spleenomegaly, mild thick wall Gall bladder, few enlarge nodes at Posta, recurrent fever, increased CRP, Leukocytosis. H/O UTI at 8 month of gestation for 1 week
52	ASD-055	Male	3y	2½ years	48.5 cm	3-50th centile	-	-	√	√	√	-	√	-	-	-	-	-	√	√	√	Moderate	Moderate	squint eyes and long eyelashes, MRI-normal, brother normal 9 years, brother spoke late after 3.5 years
53	ASD-056	Male	2y 4m		48 cm	3-50th centile	-	-	√	√	√	√	-	-	-	-	-	-	√	√	√	Severe	Moderate	MRI-normal, H/O tremor
54	ASD-057	Female	2y		41.5 cm	below 3rd centile	√	-	√	√	√	√	√	√	-	-	√	-	√	√	√	Moderate	Moderate	Admitted due to low birth weight, flat occiput, Bruxism present, Rett phenotype, Cyanosis, MRI- normal, EEG- suggestive multifocal brain damage (focal neuronal loss due to some acute/ chronic neuronal loss), twin pregnancy- second twin lost at 4 month of gestation
55	ASD-058	Male	4y 4m	2½ years	Unk	NA	-	-	√	√	√	√	-	√	-	-	-	-	√	√	√	Moderate	Moderate	Hospitalised at 2.5years due to flu, Preterm birth
56	ASD-059	Female	2y 1m		47.7 cm	50-97th centile	-	-	√	√	√	-	√	-	-	√	-	-	√	√	√	Moderate	Moderate	Hypopigmented spot on left calf, small cafe au-lait spot on left side lower abdomen, B/L clinodactyly, Cupid's bow, Retrognathia, broad nose nasal bone, depressed nasal bridge, strabismus, long eye lashes,
57	ASD-060	Male	5y 5m	1 year	53 cm	50-97th centile	-	-	√	√	√	-	√	√	-	√	-	-	√	√	√	Severe	Severe	Preterm birth, anti-epileptic drug stopped at 3.6yrs, large ears, drooling present, right preauricular tag, sandal gap present, myoclonic jerks, MRI-8months suggested unmyelinated white matter in the fronto-parietal subcortical region and repeat MRI at 3years was normal, EEG- normal, Calcium/ Phosphorus/ Electrolyte disturbance
58	ASD-061	Male	6y		52 cms	50-97th centile	-	-	√	√	√	-	-	-	-	-	-	-	√	√	√	Moderate	Moderate	No dysmorphism, tone, powder, reflex-normal, ? mild wide mouth
59	ASD-062	Male	2y 2m		48 cms	3-50th centile	-	-	√	√	√	√	-	-	-	-	-	-	√	√	√	Severe	Moderate	Flat occiput, long eye lashes, Vit. D and iron deficiency,
60	ASD-063	Female	2y 2m		47.5 cms	50th centile	-	-	√	√	√	-	-	-	-	-	-	-	√	√	-	Moderate	Mild	Less severely affected than brother, no dysmorphism, premature birth, mother had PCOD
61	ASD-064	Female	6y 4m		49 cm	3-50th centile	-	-	√	√	√	√	-	√	-	-	-	√	√	√	√	Severe	Severe	Over weight, constant hand movement, MRI-normal, EEG-epileptic discharges, BERA-right side mild hearing loss, blood reports - normal. Initially suspected for Angelman syndrome
62	ASD-065	Male	3y		53 cms	above 97th centile	-	√	√	√	√	√	-	-	-	-	-	-	√	√	√	Moderate	Moderate	BERA-normal
63	ASD-066	Male	2y 8m		51 cms	50-97th centile	-	-	√	√	√	-	-	-	-	-	-	-	√	√	√	Moderate	Moderate	IVF babies (parent’s sperm and ovum), Twin sister- delayed speech, Sister- 9 years- normal CPK-high
64	ASD-067	Male	2y 7m		48 cm	3-50th centile	-	-	√	√	√	-	-	√	-	-	-	-	√	√	√	Severe	Moderate	Premature birth, right side simian crease, admitted to hospital in 2020 for convulsions. right thumb extra digit, significant mouthing. EEG-abnormal activity with occational right anteriorepileptic form activity. MRI-normal. OAE-normal,ROP-normal. Microarray-normal, TMS-normal
65	ASD-068	Female	6y 10m		51 cm	50-97th centile	-	-	√	√	√	√	-	√	-	-	-	-	√	√	√	Moderate	Mild	Sister- 3 months- normal, Mother- thalassemia minor, Child’s paternal uncle- committed suicide at 12 years of age, Mother’s younger sister- optic nerve sheath meningioma, Mother- ? some brain tumor, Father- cancer of vocal cord- on Rx. Epicanthus, B/L clinodactyly, MRI-Abnormal architecture of left hippocampus with ventricle orientation of left collateral sulcus, suggest possibility of incomplete…
66	ASD-069	Female	4y 3m		48 cms	3-50th centile	-	-	√	√	√	√	-	-	-	-	-	-	√	√	√	Moderate	Moderate	Mother had fibroid during pregnancy, mother's sister's daughter has autism. Small hypopigmented spot on right thigh, BERA-normal, EEG-normal, Heavy metal and hair metal test done. Loss of speech.
67	ASD-070	Male	7y		52 cm	50-97th centile	-	-	√	√	√	-	√	-	-	-	-	-	√	√	√	Moderate	Mild	Telecanthus, beaked nose, bruxisum, MRI-normal, EEG-normal, BERA-normal, blood report-normal. admitted twice due to bronchiolitis, mother had gestational hypertension
68	ASD-071	Male	4y		47 cm	below 3rd centile	√	-	√	√	√	-	-	-	-	-	-	-	√	√	√	Moderate	Moderate	Neurocutaneous patches, MRI and EEG-normal, NH3,lactate, uric acid, TSH,CPK,homocystein, TTgIgA, FMR mutation-normal. one female sibling expired on 2nd day of life due to cadiomeghaly. operated for phimosis at 1 year of age, hyperactive
69	ASD-072	Male	3y 7m		50.5 cm	50-97th centile	-	-	√	√	√	√	-	-	-	-	-	-	√	√	√	Moderate	Moderate	Mother’s brother-some bony prominence on back (physical disability). Paternal grandmother- h/o convulsion once. Green pigmentation on buttucks, round nose tip, On OT since 2020
70	ASD-073	Male	2y 10m		50.5 cm	50-97th centile	-	-	√	√	√	√	√	-	-	-	-	-	√	√	√	Moderate	Moderate	Premature birth and neonatal jaundice, father's mother had repetative death of children. subtle low set ears, CAfe-au lait on abdomen and soullder, triangular face, long eye lashes, cupid's bow, ear differences, periorbital fullness mild. BERA-normal
71	ASD-074	Male	8y		51.5 cm	50-97th centile	-	-	√	√	√	-	-	√	-	-	-	-	√	√	√	Severe	Severe	Widely spaced teeth, admitted for typhoid for 5 days. EEG-generalised spike wave discharges, MRI-epidermoid extraaxial cavernous angioma, Fragile-X-normaltwo episodes of seizure in the father. ADHD and learning disability in proband's elder brother
72	ASD-075	Male	8y		51 cm	50-97th centile	-	-	√	√	√	-	-	-	-	-	-	-	√	√	√	Moderate	Moderate	H/O peumonia at 10 months of age, h/o constipation and hyperactivity, sign of mild synorphrys and flat occiput, difficulty in writing. MRI and EEG-normal, Calcium/phospherous/electrolite disturbance. ,
73	ASD-076	Male	6y 6m	9 months	47 cms	3-5-th centile	-	-	√	√	√	√	-	√	-	√	-	-	√	√	√	Moderate	Moderate	Ataxia, wide gait, repeated infection, MRI-normal, EEG-epileptic form dischage s/o epileptic encephalopathy. Calcium/phospherous/electrolite disturbance. Lactate, RBS, CBC, SGPT, creatinin and BERA-normal
74	ASD-077	Male	3y	2 years	49.5 cm	50th centile	-	-	√	√	√	√	-	√	-	-	-	√	√	√	√	Moderate	Moderate	Eye problem, MRI-normal, EEG-normal, uric acid, RBS, SGPT, creatinin, homocystein, lactate-normal. High ammonia. Fragile-X-negative. Calcium/phospherous/electrolite-normal. one cousin with G6PD deficient and another with fabrile seizure
75	ASD-078	Male	2y 6m	1 year	44.5 cm	below 3rd centile	√	-	√	√	√	√	-	√	-	-	-	-	√	√	√	Moderate	Moderate	Eye blinking, eye examination-no CRS, MRI-normal, EEG-normal (initially) the ? WEST syndrome and third EEG-normal. Calcium/phospherous/electrolite disturbance. RFT, LFT, CPK, TSH-normal
76	ASD-079	Male	4y 5m	2½ years	49.5 cm	3-50th centile	-	-	√	√	√	-	-	-	-	-	-	-	√	√	√	Moderate	Severe	Paternal uncle - schizophernia, maternal grandfather had cancer. Head and neck movement goes round. H/o pnemonia at 3 years of age
77	ASD-080	Male	1y 10m	1½ years	49 cm	50-97th centile	-	-	√	√	√	-	-	-	-	-	-	-	√	√	√	Moderate	Moderate	Post axial polydactyly on left side, multiple Cafe-au lait, large cupped ears, CT brain-normal, USG abdoman and KUB pelvis-normal. Paternal uncle suspected o have phyciatric issue
78	ASD-081	Male	5y 4m	3 years	49.5 cm	3-50th centile	-	-	√	√	√	√	-	-	-	-	-	-	√	√	√	Moderate	Moderate	Mild ptosis, long eye lashes, admitted due to dangue at 4 years of age. Mongolian spots noted
79	ASD-082	Male	4y	1½ years	48.5 cm	3-50th centile	-	-	√	√	√	-	√	-	-	-	-	-	√	√	√	Severe	Severe	Low set ears, thick lips and eyebrows, DQ-64-68, CARS score-46, IVF pregnasncy. Dizygotic twins
80	ASD-083	Female	3y	2½ years	47 cm	3-50th centile	-	-	√	√	√	√	-	-	-	-	-	-	√	√	√	Moderate	Moderate	Premature birth. Flat face, wide spaced eyes, scaral dimple on both the sides, birth mark right buttuck, euthyroid. Mother is hypothyroidism. Father's brother expired due to hydrocephalus.
81	ASD-084	Male	1y 8m		49.5 cm	50-97th centile	-	-	√	√	√	√	-	√	-	-	-	-	√	√	√	Moderate	Moderate	Recurrent throat infection, preterm birth. DD with seizure/ PDD with spasticity with seizure. Does not follow command, poor eye contact, DTR: ++, shill cry (unable to cry loudly). Head banging when angry, stereotypy – going in circles, finger movements. Holds mother’s hands for his needs. Flat occiput. MRI-normal. EEG-Age-appropriate sleep background, with infrequent focal epileptiform abnormalit…
82	ASD-085	Male	4y		48 cm	3-50th centile	-	-	√	√	√	√	-	√	-	√	-	-	√	√	√	Moderate	Moderate	2nd degree consangunity. myopathy. Gait-internal rotation of legs. grower sign-absent.MRI, BERA and EEG-normal. H/o three miscarriages to mother
83	ASD-086	Male	2y 7m		50 cm	50-97th centile	-	-	√	√	√	√	-	-		-	-	-	√	√	√	Moderate	Moderate	Fragile-X normal. MOther's brother mild stuttering
84	ASD-087	Female	2y 2m		46.5 cm	3-50th centile	-	-	√	√	√	-	-	-	-	-	-	-	√	√	√	Moderate	Moderate	Mild anemia. Mother had two miscarriages and maternalside-BOH. Proband elder sister is normal
85	ASD-088	Female	3y		45.5 cm	below 3rd centile	-	-	√	√	√	√	-	-	-	-	-	-	√	√	√	Moderate	Moderate	CT-normal. EEG and rotuine blood reports-normal. Eye blinking. Neonatal jaundice. PCOS in mother- 1st child IUI. Index child- spontaneously conceived Mother took insulin in pregnancy. Paternal Grandmother’s family- thal minor + migraine + thyroid. Maternal grandmother- diabetes. Cousin brother- morbid obesity. Sister- squint operated
86	ASD-089	Male	8y		51.5 cm	50-97th centile	-	-	√	√	√	-	-	√	-	√	-	-	√	√	√	Moderate	Moderate	Hypotonia, mild lordosis, myopathy with mild grower's positive, gait imbalance.Obesity in childhood. Incresed CRP. MRI-normal. EEG-abnormal background activity for age without signifiacnt epileptic form abnormality. Angelman-normal. Persistent anemia, MCV and MCh-low, CKP-138-normalFather had fabrile seizures in childhood
87	ASD-090	Male	2y 10m		54 cms	50-97th centile	-	-	√	√	√	-	-	-	-	-	-	-	√	√	√	Moderate	Moderate	Mono chorionic diamniotic twins. EEG and BERA-normal. Maternal hypothyroidism
88	ASD-091	Male	2y 10m		55 cms	50-97th centile	-	-	√	√	√	-	-	-	-	-	-	-	√	√	√	Moderate	Moderate
89	ASD-092	Male	3y 2m	2.2 years	50 cm	50-97th centile	-	-	√	√	√	-	-	-	-	-	-	-	√	√	√	Moderate	Moderate	Suspected at 2y 2m – no understanding/ not responding/ no eye contact Improvement post therapy in past two months. Poor attention span/ does not respond to commands/ Fascination towards movement/ Repetitive circling of objects/ verbal stimming. Proprioceptive and somatosensory processing difficulties. Hyperactive vestibular system along with gravitational insecurit. Poor eye contact with poor ver…
90	ASD-093	Male	2y 4m	2 years	49.5 cm	50-97th centile	-	-	√	√	√	√	-	-	-	-	-	-	√	√	√	Moderate	Moderate	Neurological examination-normal, hepatospleenameghaly-normal, cranial nerves, Pupil, BERA and fundus-normal. hopitalized due to pneumonia. CPK-high, T3-high. Homocystein, T4 and TSH-normal. MRI, EEG and other blood reports are normal
91	ASD-094	Male	2y 10m		47.5 cms	3-5-th centile	-	-	√	√	√	-	-	-	-	-	-	-	√	-	√	Moderate	Moderate	3rd degree consanguinity. Hyper pigmentation patch on trunk. H/o allergic skin reaction. MRI, EEG and BERA-normal. Uric acid, fragile-X, lactate, ammonia, TSH, TTG IgA, Homocystein-normal. Mother had delayed speech
92	ASD-095	Male	1y 9m	1.3 years	43 cm	below 3rd centile	√	-	√	√	√	-	-	-	-	√	-	-	√	√	√	Moderate	Moderate	Drooling present, hand clanching. Maternal mother’s brother’s son- 6 years ? ASD. Paternal uncle- at 2 years of age- avoided others and wanted to stay in dark- now normal. Father’s brother daughter- stammering
93	ASD-096	Male	11y 5m	1½ years	54 cm	above 97th centile	-	√	√	√	√	√	-	-	-	-	-	-	√	√	√	Moderate	Moderate	ADHD. Cannot rotate tounge upward. BERA-normal. Teeth abnormality. Sensory issue. PAternal grandmother had psychological problem. Proband borther show early sign of ASD. Father has brain tumor
94	ASD-097	Female	2y 9m		46.3 cms	3-50th centile	-	-	√	√	√	√	√	√	-	-	-	√	√	√	√	Moderate	Moderate	Long eyelashes, micrognathia, beaked nose, boarderline microcephaly. Visual problem. MRI-few old hemorrhagic residues in b/l corona radiatia, mild hypoplasia of pons. EEG-infantile spasm at 6 months of age, last EEG-normal. VEP-abnormal.
95	ASD-098	Female	5y 6m	1.9 years	49.5 cm	3-50th centile	-	-	√	√	√	√	-	-	-	-	-	-	√	√	√	Moderate	Moderate	Large protuding ears, sensory issue, BERA- and EEG-normal
96	ASD-099	Female	9y 10m		51.5 cm	50-97th centile	-	-	√	√	√	-	√	-	-	-	-	-	√	√	√	Moderate	Moderate	Triangular face, long fingers, slightly wide spaced eyes and long nose. short umbilical cord noticed at birth
97	ASD-100	Male	2y 1m		47.5 cms	3-50th centile	-	-	√	√	√	√	-	-	-	-	-	-	√	√	√	Moderate	Moderate	-
98	ASD-101	Male	4y 4m		50 cms	3-50th centile	-	-	√	√	√	√	-	-	-	-	-	-	√	√	√	Moderate	Moderate	Hospitalised due to pnemonia posterial rotated ears subtle, sparse eyebrows
99	ASD-103	Male	2y		44.5 cm	below 3rd centile	√	-	√	√	√	-	-	-	-	√	-	-	√	√	√	Moderate	Moderate	Flat and broad nasal bridge, sparse hair, hypotonia and drooling, ?lactose intolerance
100	ASD-104	Male	7y 3m		49 cm	3-50th centile	-	-	√	√	√	-	-	-	-	-	-	-	√	√	√	Moderate	Mild	MRI, EEG, fragile-X and BERA-normal. Hospitalised due to pneumonia. Mother had three miscarriages
101	ASD-105	Female	3y		45.5 cm	below 3rd centile	√	-	√	√	√	-	-	-	-	-	-	-	√	√	√	Severe	Moderate	Two cafe-au-lait spots, left preauricular pit, hyperactive MRI, EEG, TSH, BERA and optalmic test-normal
Legends: '√': present; '-': absent, Unk: unknown; NA: not applicable
